# Supplementary material for: Survival benefit of radical prostatectomy in patients with advanced TURP-diagnosed prostate cancer: a population-based real-world study
Source: BMC Surg. 2024 May 3;24:134. doi: 10.1186/s12893-024-02430-2 (PMC11067140; doi:10.1186/s12893-024-02430-2)
Supplement: Supplementary file 1 — Supplementary Material 1 [file 12893_2024_2430_MOESM1_ESM.xls]

## Sheet: Raw data-20221023-RP1_2-4770 ca
ID	psmt0b1	Age	race1_4	marital1_3	income1_3	home1_3	year12	psa1_4	gsclin1_4	gspath1_5	stage1_4	bone1_3	brain1_3	liver1_3	lung1_3	monthtotreat	cds1_3	lnsur1_4	rad1_3	chemo1_2	system1_4	csm12	om12	time	SEERCombinedSummaryStage200020042017	summerstage	SurgPrimSite	SEERhistoricstageA19732015	GSClinical_1	gsPathological_1	filter_$	RCSM01	ROM01	RP1_2
262946	0	90	1	2	2	1	1	3	4	4	3	2	3	1	1	1	2	4	3	2	3	1	1	29	Distant site(s)/node(s) involved	Distant	0	Distant	No needle core biopsy/TURP performed	No prostatectomy/autopsy performed	1	1	1	2
988990	0	90	1	1	2	1	2	3	4	4	3	2	1	1	1	1	2	4	3	2	3	2	2	15	Blank(s)	Blank(s)	0	Blank(s)	No needle core biopsy/TURP performed	No prostatectomy/autopsy performed	1	0	0	2
1172479	0	90	1	2	2	1	1	3	4	4	3	2	1	1	1	0	2	4	3	2	2	1	1	7	Distant site(s)/node(s) involved	Distant	0	Distant	No needle core biopsy/TURP performed	No prostatectomy/autopsy performed	1	1	1	2
1201651	0	90	1	2	2	1	1	3	4	4	3	2	1	1	1	999	2	4	3	2	3	1	1	1	Distant site(s)/node(s) involved	Distant	0	Distant	No needle core biopsy/TURP performed	No prostatectomy/autopsy performed	1	1	1	2
1211267	0	90	1	1	2	1	1	4	4	4	3	2	1	1	1	1	2	4	3	2	3	1	1	21	Distant site(s)/node(s) involved	Distant	0	Distant	No needle core biopsy/TURP performed	No prostatectomy/autopsy performed	1	1	1	2
1301569	0	90	1	1	2	1	1	3	4	4	3	2	1	1	1	1	2	4	3	2	3	2	1	8	Distant site(s)/node(s) involved	Distant	0	Distant	No needle core biopsy/TURP performed	No prostatectomy/autopsy performed	1	0	1	2
1338497	0	90	1	2	2	1	1	3	4	4	3	2	1	1	1	1	2	4	1	2	3	1	1	18	Distant site(s)/node(s) involved	Distant	0	Distant	No needle core biopsy/TURP performed	No prostatectomy/autopsy performed	1	1	1	2
1357803	0	90	2	2	2	1	1	3	4	4	3	2	1	1	1	999	2	4	3	2	3	2	1	3	Distant site(s)/node(s) involved	Distant	0	Distant	No needle core biopsy/TURP performed	No prostatectomy/autopsy performed	1	0	1	2
1358448	0	90	1	1	2	1	1	3	4	4	3	#NULL!	3	3	3	999	2	4	3	2	3	1	1	4	Distant site(s)/node(s) involved	Distant	0	Distant	No needle core biopsy/TURP performed	No prostatectomy/autopsy performed	1	1	1	2
1381437	0	90	1	1	2	1	1	3	4	4	3	2	1	1	1	0	2	4	3	2	3	2	1	42	Distant site(s)/node(s) involved	Distant	0	Distant	No needle core biopsy/TURP performed	No prostatectomy/autopsy performed	1	0	1	2
1386224	0	90	1	1	2	1	2	3	4	4	3	#NULL!	1	1	1	1	2	4	1	2	3	1	1	9	Distant site(s)/node(s) involved	Distant	0	Distant	No needle core biopsy/TURP performed	No prostatectomy/autopsy performed	1	1	1	2
1390491	0	90	1	1	2	1	1	4	4	4	4	1	1	1	1	999	2	4	3	2	3	2	2	65	Unknown/unstaged/unspecified/DCO	Unknown/unstaged	0	Unstaged	No needle core biopsy/TURP performed	No prostatectomy/autopsy performed	1	0	0	2
1431723	0	90	1	2	2	1	2	3	4	4	3	2	1	1	1	0	2	4	3	2	3	1	1	5	Distant site(s)/node(s) involved	Distant	0	Blank(s)	No needle core biopsy/TURP performed	No prostatectomy/autopsy performed	1	1	1	2
1459912	0	90	1	2	2	1	2	4	4	4	3	2	1	1	1	1	2	4	1	2	3	2	2	27	Distant site(s)/node(s) involved	Distant	0	Blank(s)	No needle core biopsy/TURP performed	No prostatectomy/autopsy performed	1	0	0	2
1488630	0	90	1	1	2	1	2	3	4	4	3	2	1	1	1	1	2	4	3	2	3	2	2	22	Blank(s)	Blank(s)	0	Blank(s)	No needle core biopsy/TURP performed	No prostatectomy/autopsy performed	1	0	0	2
1492601	0	90	3	1	2	1	2	3	4	4	3	2	1	1	1	1	2	4	3	2	3	1	1	5	Blank(s)	Blank(s)	0	Blank(s)	No needle core biopsy/TURP performed	No prostatectomy/autopsy performed	1	1	1	2
1559792	0	90	1	1	2	1	2	3	4	4	3	2	1	1	1	0	2	4	3	2	3	2	2	18	Blank(s)	Blank(s)	0	Blank(s)	No needle core biopsy/TURP performed	No prostatectomy/autopsy performed	1	0	0	2
1566730	0	90	3	1	2	1	2	4	4	4	4	#NULL!	3	3	3	999	2	4	3	2	3	1	1	1	Unknown/unstaged/unspecified/DCO	Unknown/unstaged	0	Blank(s)	No needle core biopsy/TURP performed	No prostatectomy/autopsy performed	1	1	1	2
1590092	0	90	1	2	2	1	2	4	4	4	3	2	1	1	2	999	2	4	3	2	3	2	2	3	Blank(s)	Blank(s)	0	Blank(s)	No needle core biopsy/TURP performed	No prostatectomy/autopsy performed	1	0	0	2
4654377	0	90	1	2	2	2	1	3	4	4	3	2	3	3	3	999	2	4	3	2	3	1	1	39	Distant site(s)/node(s) involved	Distant	0	Distant	No needle core biopsy/TURP performed	No prostatectomy/autopsy performed	1	1	1	2
5102759	0	90	1	2	2	2	2	3	4	4	3	2	1	1	1	0	2	3	1	2	2	1	1	11	Blank(s)	Blank(s)	0	Blank(s)	No needle core biopsy/TURP performed	No prostatectomy/autopsy performed	1	1	1	2
5214799	0	90	1	2	2	2	1	3	4	4	3	2	1	1	1	5	2	4	3	2	3	2	1	50	Distant site(s)/node(s) involved	Distant	0	Distant	No needle core biopsy/TURP performed	No prostatectomy/autopsy performed	1	0	1	2
5353969	0	90	1	1	1	2	2	4	4	4	3	2	1	1	1	2	2	4	3	2	3	2	1	11	Blank(s)	Blank(s)	0	Blank(s)	Not documented; Not assessed or unknown if assessed	No prostatectomy/autopsy performed	1	0	1	2
5598203	0	90	1	1	2	2	1	3	4	4	3	2	1	1	1	999	2	4	3	2	3	2	1	5	Distant site(s)/node(s) involved	Distant	0	Distant	No needle core biopsy/TURP performed	No prostatectomy/autopsy performed	1	0	1	2
5641216	0	90	1	1	1	2	1	2	4	3	1	1	1	1	1	0	1	4	3	2	3	1	1	26	Localized only	Localized	50	Localized/regional (Prostate cases)	No needle core biopsy/TURP performed	Primary pattern 4, secondary pattern 4	1	1	1	1
5655794	0	90	1	2	2	1	1	3	4	4	3	2	1	1	1	1	2	4	3	2	3	1	1	26	Distant site(s)/node(s) involved	Distant	0	Distant	No needle core biopsy/TURP performed	No prostatectomy/autopsy performed	1	1	1	2
5657219	0	90	1	2	2	1	1	3	4	4	3	2	1	1	1	0	2	4	3	2	3	2	1	18	Distant site(s)/node(s) involved	Distant	0	Distant	No needle core biopsy/TURP performed	No prostatectomy/autopsy performed	1	0	1	2
5659075	0	90	1	2	2	1	1	3	4	4	3	2	1	1	1	0	2	4	3	2	3	1	1	14	Distant site(s)/node(s) involved	Distant	0	Distant	No needle core biopsy/TURP performed	No prostatectomy/autopsy performed	1	1	1	2
5752786	0	90	1	2	2	2	1	3	4	4	3	2	1	1	1	2	2	4	3	2	3	2	2	63	Distant site(s)/node(s) involved	Distant	0	Distant	No needle core biopsy/TURP performed	No prostatectomy/autopsy performed	1	0	0	2
5759762	0	90	1	2	2	1	1	3	4	4	3	2	1	1	1	0	2	4	3	2	3	1	1	1	Distant site(s)/node(s) involved	Distant	0	Distant	No needle core biopsy/TURP performed	No prostatectomy/autopsy performed	1	1	1	2
5780594	0	90	1	2	2	1	2	3	4	4	1	1	1	1	1	0	2	4	3	2	3	1	1	14	Localized only	Localized	0	Localized/regional (Prostate cases)	No needle core biopsy/TURP performed	No prostatectomy/autopsy performed	1	1	1	2
5799869	0	90	1	1	1	2	2	3	4	4	3	2	1	1	1	999	2	4	3	2	3	1	1	3	Distant site(s)/node(s) involved	Distant	0	Distant	No needle core biopsy/TURP performed	No prostatectomy/autopsy performed	1	1	1	2
5825890	0	90	1	2	2	2	2	3	4	4	3	2	1	1	1	0	2	4	3	2	3	2	1	13	Distant site(s)/node(s) involved	Distant	0	Blank(s)	No needle core biopsy/TURP performed	No prostatectomy/autopsy performed	1	0	1	2
5829675	0	90	1	1	1	2	2	3	4	4	3	2	1	1	1	0	2	4	3	2	3	2	2	45	Distant site(s)/node(s) involved	Distant	0	Blank(s)	No needle core biopsy/TURP performed	No prostatectomy/autopsy performed	1	0	0	2
5830513	0	90	1	1	2	2	2	3	4	4	3	1	1	1	2	1	2	4	3	2	3	2	2	45	Distant site(s)/node(s) involved	Distant	0	Blank(s)	No needle core biopsy/TURP performed	No prostatectomy/autopsy performed	1	0	0	2
5833819	0	90	1	1	2	2	2	3	4	4	3	2	1	1	1	0	2	4	3	2	3	1	1	12	Distant site(s)/node(s) involved	Distant	0	Blank(s)	No needle core biopsy/TURP performed	No prostatectomy/autopsy performed	1	1	1	2
5842709	0	90	1	2	2	1	2	3	4	4	3	2	1	1	1	999	2	4	3	2	3	1	1	5	Distant site(s)/node(s) involved	Distant	0	Blank(s)	No needle core biopsy/TURP performed	No prostatectomy/autopsy performed	1	1	1	2
5871812	0	90	1	1	2	2	2	3	4	4	3	2	1	1	1	0	2	4	3	2	3	1	1	4	Distant site(s)/node(s) involved	Distant	0	Blank(s)	No needle core biopsy/TURP performed	No prostatectomy/autopsy performed	1	1	1	2
5875613	0	90	1	2	2	1	2	3	4	4	3	2	1	1	1	0	2	3	1	2	2	2	1	7	Distant site(s)/node(s) involved	Distant	0	Blank(s)	No needle core biopsy/TURP performed	No prostatectomy/autopsy performed	1	0	1	2
5911791	0	90	1	2	1	2	2	3	4	4	3	2	1	1	2	999	2	4	3	2	3	1	1	1	Blank(s)	Blank(s)	0	Blank(s)	No needle core biopsy/TURP performed	No prostatectomy/autopsy performed	1	1	1	2
5927693	0	90	1	2	2	2	2	3	4	4	3	2	1	1	1	0	2	4	3	2	3	2	1	4	Blank(s)	Blank(s)	0	Blank(s)	No needle core biopsy/TURP performed	No prostatectomy/autopsy performed	1	0	1	2
8871404	0	90	3	2	2	2	2	4	4	4	3	2	3	3	3	999	2	4	3	2	3	1	1	2	Distant site(s)/node(s) involved	Distant	0	Blank(s)	No needle core biopsy/TURP performed	No prostatectomy/autopsy performed	1	1	1	2
9040893	0	90	3	2	1	2	2	3	4	4	3	2	1	1	1	0	2	4	3	2	3	2	1	9	Distant site(s)/node(s) involved	Distant	0	Blank(s)	No needle core biopsy/TURP performed	No prostatectomy/autopsy performed	1	0	1	2
9139862	0	90	1	2	1	2	1	4	4	4	4	#NULL!	3	3	3	999	2	4	1	2	3	2	1	3	Unknown/unstaged/unspecified/DCO	Unknown/unstaged	0	Unstaged	No needle core biopsy/TURP performed	No prostatectomy/autopsy performed	1	0	1	2
9144875	0	90	3	1	1	2	1	3	4	4	3	2	1	1	1	2	2	4	1	2	3	1	1	15	Distant site(s)/node(s) involved	Distant	0	Distant	No needle core biopsy/TURP performed	No prostatectomy/autopsy performed	1	1	1	2
9166355	0	90	3	1	2	2	1	3	4	4	3	2	1	1	1	0	2	4	3	1	3	1	1	15	Distant site(s)/node(s) involved	Distant	0	Distant	No needle core biopsy/TURP performed	No prostatectomy/autopsy performed	1	1	1	2
9202455	0	90	3	2	2	2	2	2	4	4	3	1	1	1	2	0	2	4	3	2	3	1	1	1	Distant site(s)/node(s) involved	Distant	0	Blank(s)	No needle core biopsy/TURP performed	No prostatectomy/autopsy performed	1	1	1	2
10693195	0	90	1	1	1	2	2	3	4	4	3	2	1	1	1	0	2	4	3	2	3	2	2	40	Distant site(s)/node(s) involved	Distant	0	Blank(s)	No needle core biopsy/TURP performed	No prostatectomy/autopsy performed	1	0	0	2
10764252	0	90	1	1	1	2	1	3	4	4	3	2	3	3	3	0	2	4	3	2	3	2	1	2	Distant site(s)/node(s) involved	Distant	0	Distant	No needle core biopsy/TURP performed	No prostatectomy/autopsy performed	1	0	1	2
10809371	0	90	1	2	1	2	2	3	4	4	3	2	1	1	1	1	2	4	1	2	3	2	2	10	Blank(s)	Blank(s)	0	Blank(s)	No needle core biopsy/TURP performed	No prostatectomy/autopsy performed	1	0	0	2
10884704	0	90	1	1	1	2	1	4	4	2	2	1	1	1	1	0	1	2	3	2	3	2	1	18	Regional by direct extension only	Regional	70	Unstaged	No needle core biopsy/TURP performed	Primary pattern 3, secondary pattern 4	1	0	1	1
11002536	0	90	1	2	1	2	1	3	4	4	3	2	3	3	2	999	2	4	3	2	3	1	1	4	Distant site(s)/node(s) involved	Distant	0	Distant	No needle core biopsy/TURP performed	No prostatectomy/autopsy performed	1	1	1	2
11020866	0	90	1	2	1	2	1	3	4	4	2	1	1	1	1	1	2	4	3	2	3	1	1	18	Regional lymph nodes involved only	Regional	0	Localized/regional (Prostate cases)	No needle core biopsy/TURP performed	No prostatectomy/autopsy performed	1	1	1	2
11156028	0	90	1	1	1	2	2	4	4	3	1	1	1	1	1	0	1	2	3	2	3	2	1	22	Localized only	Localized	70	Unstaged	No needle core biopsy/TURP performed	Primary pattern 4, secondary pattern 4	1	0	1	1
11161241	0	90	1	1	1	2	2	3	4	4	3	2	1	1	3	0	2	4	3	2	3	1	1	10	Distant site(s)/node(s) involved	Distant	0	Distant	No needle core biopsy/TURP performed	No prostatectomy/autopsy performed	1	1	1	2
11210576	0	90	1	1	1	2	2	3	4	4	3	2	1	1	1	0	2	4	3	2	3	2	2	40	Distant site(s)/node(s) involved	Distant	0	Blank(s)	No needle core biopsy/TURP performed	No prostatectomy/autopsy performed	1	0	0	2
11216397	0	90	1	1	1	2	2	3	4	4	3	2	1	1	1	999	2	4	3	2	3	1	1	9	Distant site(s)/node(s) involved	Distant	0	Blank(s)	No needle core biopsy/TURP performed	No prostatectomy/autopsy performed	1	1	1	2
11251323	0	90	1	2	1	2	2	3	4	4	3	2	1	1	1	1	2	4	3	2	3	1	1	16	Distant site(s)/node(s) involved	Distant	0	Blank(s)	No needle core biopsy/TURP performed	No prostatectomy/autopsy performed	1	1	1	2
11267117	0	90	1	2	1	2	2	3	4	4	2	1	1	1	1	999	2	4	3	2	3	1	1	3	Blank(s)	Blank(s)	0	Blank(s)	No needle core biopsy/TURP performed	No prostatectomy/autopsy performed	1	1	1	2
11269942	0	90	1	2	1	2	2	4	4	4	3	2	1	1	1	999	2	4	3	2	3	2	1	10	Blank(s)	Blank(s)	0	Blank(s)	No needle core biopsy/TURP performed	No prostatectomy/autopsy performed	1	0	1	2
11278616	0	90	1	1	1	2	2	3	4	4	3	2	1	1	1	0	2	4	3	2	3	2	2	12	Blank(s)	Blank(s)	0	Blank(s)	No needle core biopsy/TURP performed	No prostatectomy/autopsy performed	1	0	0	2
14178102	0	90	1	2	1	2	1	4	4	4	3	2	1	1	1	999	2	4	3	2	3	2	1	9	Distant site(s)/node(s) involved	Distant	0	Distant	No needle core biopsy/TURP performed	No prostatectomy/autopsy performed	1	0	1	2
14186271	0	90	1	2	1	2	1	3	4	4	3	2	1	1	1	2	2	4	3	2	3	1	1	4	Distant site(s)/node(s) involved	Distant	0	Distant	No needle core biopsy/TURP performed	No prostatectomy/autopsy performed	1	1	1	2
14288121	0	90	1	2	1	2	2	3	4	4	2	1	1	1	1	1	2	4	3	2	3	2	2	2	Blank(s)	Blank(s)	0	Blank(s)	No needle core biopsy/TURP performed	No prostatectomy/autopsy performed	1	0	0	2
15536155	0	90	1	1	2	1	2	3	4	4	3	2	1	1	1	999	2	4	3	2	3	2	1	2	Blank(s)	Blank(s)	0	Blank(s)	No needle core biopsy/TURP performed	No prostatectomy/autopsy performed	1	0	1	2
16404685	0	90	1	1	1	1	1	3	4	4	3	2	1	1	1	999	2	4	3	2	3	1	1	5	Distant site(s)/node(s) involved	Distant	0	Distant	No needle core biopsy/TURP performed	No prostatectomy/autopsy performed	1	1	1	2
16495979	0	90	1	1	2	1	1	3	4	4	1	1	1	1	1	999	2	4	3	2	3	2	1	49	Localized only	Localized	0	Localized/regional (Prostate cases)	No needle core biopsy/TURP performed	No prostatectomy/autopsy performed	1	0	1	2
16505419	0	90	1	1	1	2	1	3	4	4	3	2	3	3	3	0	2	4	3	2	3	1	1	19	Distant site(s)/node(s) involved	Distant	0	Distant	No needle core biopsy/TURP performed	No prostatectomy/autopsy performed	1	1	1	2
16517245	0	90	1	1	2	1	1	3	4	4	3	2	1	2	2	0	2	4	3	2	3	1	1	43	Distant site(s)/node(s) involved	Distant	0	Distant	No needle core biopsy/TURP performed	No prostatectomy/autopsy performed	1	1	1	2
16525788	0	90	1	1	1	2	1	4	4	4	4	#NULL!	3	3	3	999	2	4	3	2	3	2	1	34	Unknown/unstaged/unspecified/DCO	Unknown/unstaged	0	Unstaged	No needle core biopsy/TURP performed	No prostatectomy/autopsy performed	1	0	1	2
16542598	0	90	1	1	2	1	2	3	4	4	3	2	1	1	1	0	2	4	3	2	3	1	1	26	Distant site(s)/node(s) involved	Distant	0	Blank(s)	No needle core biopsy/TURP performed	No prostatectomy/autopsy performed	1	1	1	2
16560971	0	90	2	1	2	1	1	4	4	4	3	2	3	3	3	0	2	4	3	2	3	1	1	52	Distant site(s)/node(s) involved	Distant	0	Distant	No needle core biopsy/TURP performed	No prostatectomy/autopsy performed	1	1	1	2
16583840	0	90	1	2	1	2	1	3	4	4	3	2	1	1	1	1	2	4	1	2	3	2	1	26	Distant site(s)/node(s) involved	Distant	0	Distant	No needle core biopsy/TURP performed	No prostatectomy/autopsy performed	1	0	1	2
16634833	0	90	1	1	1	2	2	2	4	4	3	2	1	1	1	999	2	4	3	2	3	1	1	54	Distant site(s)/node(s) involved	Distant	0	Distant	No needle core biopsy/TURP performed	No prostatectomy/autopsy performed	1	1	1	2
16713879	0	90	1	2	1	2	2	3	4	4	3	2	1	1	1	0	2	4	3	2	3	1	1	31	Distant site(s)/node(s) involved	Distant	0	Blank(s)	No needle core biopsy/TURP performed	No prostatectomy/autopsy performed	1	1	1	2
16714256	0	90	3	1	2	2	2	3	4	4	3	2	1	1	1	1	2	4	3	2	3	1	1	20	Distant site(s)/node(s) involved	Distant	0	Blank(s)	No needle core biopsy/TURP performed	No prostatectomy/autopsy performed	1	1	1	2
16738886	0	90	1	2	2	2	2	3	4	4	3	2	1	2	1	0	2	4	3	2	3	1	1	19	Distant site(s)/node(s) involved	Distant	0	Blank(s)	No needle core biopsy/TURP performed	No prostatectomy/autopsy performed	1	1	1	2
16740808	0	90	1	1	2	1	2	3	4	4	3	2	3	3	3	0	3	4	3	2	3	2	2	26	Distant site(s)/node(s) involved	Distant	0	Blank(s)	No needle core biopsy/TURP performed	No prostatectomy/autopsy performed	1	0	0	2
16766553	0	90	1	1	2	1	2	4	4	4	2	1	1	1	1	0	1	4	3	2	2	2	2	20	Blank(s)	Blank(s)	23	Blank(s)	No needle core biopsy/TURP performed	No prostatectomy/autopsy performed	1	0	0	2
16787987	0	90	1	3	1	2	2	3	4	4	3	1	1	1	2	999	3	4	3	2	3	1	1	8	Distant site(s)/node(s) involved	Distant	0	Blank(s)	No needle core biopsy/TURP performed	No prostatectomy/autopsy performed	1	1	1	2
16799955	0	90	1	1	2	1	2	3	4	4	3	2	1	1	1	999	2	4	3	2	3	1	1	2	Blank(s)	Blank(s)	0	Blank(s)	No needle core biopsy/TURP performed	No prostatectomy/autopsy performed	1	1	1	2
16826291	0	90	1	1	2	1	2	3	4	4	3	2	1	1	1	999	2	4	3	2	3	1	1	1	Blank(s)	Blank(s)	0	Blank(s)	No needle core biopsy/TURP performed	No prostatectomy/autopsy performed	1	1	1	2
20248627	0	90	1	2	1	2	1	2	4	4	3	1	1	1	1	0	2	4	3	2	2	1	1	5	Distant site(s)/node(s) involved	Distant	0	Distant	No needle core biopsy/TURP performed	No prostatectomy/autopsy performed	1	1	1	2
20320854	0	90	1	2	2	2	2	3	4	4	3	2	1	1	1	0	2	4	1	2	3	2	1	23	Distant site(s)/node(s) involved	Distant	0	Blank(s)	No needle core biopsy/TURP performed	No prostatectomy/autopsy performed	1	0	1	2
20328480	0	90	1	2	2	1	2	3	4	4	3	2	1	1	1	2	2	4	3	2	3	2	2	36	Distant site(s)/node(s) involved	Distant	0	Blank(s)	No needle core biopsy/TURP performed	No prostatectomy/autopsy performed	1	0	0	2
22011437	0	90	1	3	1	1	2	4	4	4	3	1	1	1	1	1	2	3	3	1	2	2	2	10	Blank(s)	Blank(s)	0	Blank(s)	No needle core biopsy/TURP performed	No prostatectomy/autopsy performed	1	0	0	2
22095055	0	90	1	1	1	1	1	2	4	4	1	1	1	1	1	999	2	4	3	2	3	2	1	56	Localized only	Localized	0	Localized/regional (Prostate cases)	No needle core biopsy/TURP performed	No prostatectomy/autopsy performed	1	0	1	2
22184212	0	90	1	2	1	1	2	3	4	4	3	2	1	1	1	0	2	4	3	2	3	1	1	29	Distant site(s)/node(s) involved	Distant	0	Distant	No needle core biopsy/TURP performed	No prostatectomy/autopsy performed	1	1	1	2
22201282	0	90	2	2	1	1	2	4	4	4	3	2	3	3	3	999	2	4	3	2	3	1	1	1	Distant site(s)/node(s) involved	Distant	0	Blank(s)	No needle core biopsy/TURP performed	No prostatectomy/autopsy performed	1	1	1	2
22208305	0	90	1	1	1	1	1	3	4	4	3	2	1	1	1	1	2	4	3	2	3	1	1	4	Distant site(s)/node(s) involved	Distant	0	Distant	No needle core biopsy/TURP performed	No prostatectomy/autopsy performed	1	1	1	2
22242066	0	90	2	1	1	1	2	3	4	4	3	2	1	1	2	1	2	4	1	2	3	1	1	12	Distant site(s)/node(s) involved	Distant	0	Blank(s)	No needle core biopsy/TURP performed	No prostatectomy/autopsy performed	1	1	1	2
22242577	0	90	1	1	1	1	2	4	4	4	4	#NULL!	3	3	3	999	2	4	3	2	3	2	1	19	Unknown/unstaged/unspecified/DCO	Unknown/unstaged	0	Blank(s)	No needle core biopsy/TURP performed	No prostatectomy/autopsy performed	1	0	1	2
707938	0	89	1	2	2	1	1	3	4	4	3	2	1	1	1	0	2	4	3	2	3	1	1	13	Distant site(s)/node(s) involved	Distant	0	Distant	No needle core biopsy/TURP performed	No prostatectomy/autopsy performed	1	1	1	2
1212300	0	89	3	2	2	1	1	3	4	4	3	#NULL!	1	3	1	999	2	4	3	2	3	2	1	4	Distant site(s)/node(s) involved	Distant	0	Distant	No needle core biopsy/TURP performed	No prostatectomy/autopsy performed	1	0	1	2
1241492	0	89	2	1	2	1	1	3	4	4	3	2	3	3	3	3	2	4	1	2	3	1	1	8	Distant site(s)/node(s) involved	Distant	0	Distant	No needle core biopsy/TURP performed	No prostatectomy/autopsy performed	1	1	1	2
1250210	0	89	1	2	2	1	1	3	4	4	3	2	1	1	1	0	2	4	3	2	3	1	1	30	Distant site(s)/node(s) involved	Distant	0	Distant	No needle core biopsy/TURP performed	No prostatectomy/autopsy performed	1	1	1	2
1279270	0	89	1	1	2	1	1	3	4	4	1	1	1	1	1	0	2	4	3	2	3	1	1	37	Localized only	Localized	0	Localized/regional (Prostate cases)	No needle core biopsy/TURP performed	No prostatectomy/autopsy performed	1	1	1	2
1287703	0	89	1	2	2	1	1	3	4	4	3	2	1	1	1	1	2	4	3	2	3	1	1	21	Distant site(s)/node(s) involved	Distant	0	Distant	No needle core biopsy/TURP performed	No prostatectomy/autopsy performed	1	1	1	2
1296822	0	89	1	2	2	1	1	3	4	4	4	1	1	1	1	999	2	4	3	2	3	1	1	64	Unknown/unstaged/unspecified/DCO	Unknown/unstaged	0	Unstaged	No needle core biopsy/TURP performed	No prostatectomy/autopsy performed	1	1	1	2
1320731	0	89	3	1	2	1	1	3	4	4	3	2	1	1	1	999	2	4	3	2	3	1	1	21	Distant site(s)/node(s) involved	Distant	0	Distant	No needle core biopsy/TURP performed	No prostatectomy/autopsy performed	1	1	1	2
1355743	0	89	1	2	2	1	1	3	4	4	3	2	3	3	3	999	2	4	3	2	3	1	1	6	Distant site(s)/node(s) involved	Distant	0	Distant	No needle core biopsy/TURP performed	No prostatectomy/autopsy performed	1	1	1	2
1359133	0	89	1	1	2	1	1	4	4	4	3	2	1	1	1	3	2	4	3	2	3	1	1	49	Distant site(s)/node(s) involved	Distant	0	Distant	No needle core biopsy/TURP performed	No prostatectomy/autopsy performed	1	1	1	2
1387119	0	89	1	1	2	1	2	3	4	4	3	2	1	1	1	0	2	4	3	2	3	1	1	15	Distant site(s)/node(s) involved	Distant	0	Distant	No needle core biopsy/TURP performed	No prostatectomy/autopsy performed	1	1	1	2
1406814	0	89	2	1	2	1	2	3	4	4	3	2	1	1	1	0	2	4	3	2	3	2	1	9	Distant site(s)/node(s) involved	Distant	0	Blank(s)	No needle core biopsy/TURP performed	No prostatectomy/autopsy performed	1	0	1	2
1430759	0	89	1	1	2	1	2	3	4	4	3	2	1	2	1	999	2	4	3	2	3	1	1	1	Distant site(s)/node(s) involved	Distant	0	Blank(s)	No needle core biopsy/TURP performed	No prostatectomy/autopsy performed	1	1	1	2
1458568	0	89	2	1	2	1	1	3	4	4	4	1	1	1	1	999	2	4	3	2	3	1	1	62	Unknown/unstaged/unspecified/DCO	Unknown/unstaged	0	Unstaged	No needle core biopsy/TURP performed	No prostatectomy/autopsy performed	1	1	1	2
1473387	0	89	1	2	2	1	2	3	4	4	3	1	1	1	1	1	2	4	3	2	3	1	1	28	Distant site(s)/node(s) involved	Distant	0	Blank(s)	No needle core biopsy/TURP performed	No prostatectomy/autopsy performed	1	1	1	2
1474915	0	89	1	1	2	1	2	3	4	4	3	2	1	1	1	1	2	4	1	2	3	2	2	34	Distant site(s)/node(s) involved	Distant	0	Blank(s)	No needle core biopsy/TURP performed	No prostatectomy/autopsy performed	1	0	0	2
1499586	0	89	1	1	2	1	2	4	4	4	3	1	1	1	1	0	2	4	3	2	3	1	1	5	Blank(s)	Blank(s)	0	Blank(s)	No needle core biopsy/TURP performed	No prostatectomy/autopsy performed	1	1	1	2
1503839	0	89	1	1	2	1	2	3	4	4	3	2	1	1	1	0	2	4	3	2	3	2	2	23	Blank(s)	Blank(s)	0	Blank(s)	No needle core biopsy/TURP performed	No prostatectomy/autopsy performed	1	0	0	2
1570939	0	89	1	1	2	1	2	4	4	3	1	1	1	1	1	0	1	4	3	2	3	2	2	4	Blank(s)	Blank(s)	50	Blank(s)	No needle core biopsy/TURP performed	Primary pattern 3, secondary pattern 5	1	0	0	1
4947289	0	89	1	2	2	1	2	3	4	4	3	2	1	1	1	1	2	4	3	2	3	2	2	1	Blank(s)	Blank(s)	0	Blank(s)	No needle core biopsy/TURP performed	No prostatectomy/autopsy performed	1	0	0	2
5308112	0	89	1	1	2	1	2	3	4	4	3	2	1	1	1	0	2	4	3	2	3	1	1	45	Distant site(s)/node(s) involved	Distant	0	Distant	No needle core biopsy/TURP performed	No prostatectomy/autopsy performed	1	1	1	2
5362117	0	89	1	2	2	2	2	3	4	4	3	2	1	1	1	4	2	4	3	2	3	2	2	29	Distant site(s)/node(s) involved	Distant	0	Blank(s)	No needle core biopsy/TURP performed	No prostatectomy/autopsy performed	1	0	0	2
5609070	0	89	1	1	2	1	1	3	4	4	3	2	1	1	1	999	2	4	3	2	3	2	1	1	Distant site(s)/node(s) involved	Distant	0	Distant	No needle core biopsy/TURP performed	No prostatectomy/autopsy performed	1	0	1	2
5743636	0	89	1	3	2	1	1	3	4	4	3	2	1	1	2	0	2	4	3	2	3	2	1	40	Distant site(s)/node(s) involved	Distant	0	Distant	No needle core biopsy/TURP performed	No prostatectomy/autopsy performed	1	0	1	2
5756210	0	89	1	1	2	2	2	4	4	1	1	1	1	1	1	0	1	1	3	2	3	2	2	33	Localized only	Localized	30	Blank(s)	No needle core biopsy/TURP performed	Primary pattern 3, secondary pattern 3	1	0	0	1
5773285	0	89	1	2	2	1	2	4	4	4	3	#NULL!	3	3	3	4	2	4	3	2	3	2	1	9	Distant site(s)/node(s) involved	Distant	0	Distant	No needle core biopsy/TURP performed	No prostatectomy/autopsy performed	1	0	1	2
5775412	0	89	1	2	1	2	2	4	4	1	1	1	1	1	1	0	1	4	3	2	3	2	2	54	Localized only	Localized	30	Localized/regional (Prostate cases)	No needle core biopsy/TURP performed	Primary pattern 3, secondary pattern 3	1	0	0	1
5868332	0	89	1	1	2	2	2	3	4	4	3	2	1	1	1	0	2	4	3	2	3	1	1	9	Distant site(s)/node(s) involved	Distant	0	Blank(s)	No needle core biopsy/TURP performed	No prostatectomy/autopsy performed	1	1	1	2
5875885	0	89	1	1	2	1	2	3	4	4	3	2	1	1	1	0	2	4	3	2	3	2	2	31	Distant site(s)/node(s) involved	Distant	0	Blank(s)	No needle core biopsy/TURP performed	No prostatectomy/autopsy performed	1	0	0	2
5891358	0	89	1	2	2	1	2	3	4	4	3	2	1	1	1	0	2	4	1	2	3	1	1	1	Blank(s)	Blank(s)	0	Blank(s)	No needle core biopsy/TURP performed	No prostatectomy/autopsy performed	1	1	1	2
5893863	0	89	1	2	1	2	2	3	4	4	3	2	1	1	1	1	2	4	3	2	3	2	2	18	Blank(s)	Blank(s)	0	Blank(s)	No needle core biopsy/TURP performed	No prostatectomy/autopsy performed	1	0	0	2
8913342	0	89	1	1	1	2	1	3	4	4	3	2	1	1	1	0	2	4	3	2	3	1	1	20	Distant site(s)/node(s) involved	Distant	0	Distant	No needle core biopsy/TURP performed	No prostatectomy/autopsy performed	1	1	1	2
9194642	0	89	3	2	2	2	2	4	4	4	3	2	1	1	1	0	2	4	1	2	3	2	1	29	Distant site(s)/node(s) involved	Distant	0	Blank(s)	No needle core biopsy/TURP performed	No prostatectomy/autopsy performed	1	0	1	2
9202206	0	89	3	1	1	2	2	3	4	4	3	2	1	1	1	0	2	4	1	2	3	1	1	13	Distant site(s)/node(s) involved	Distant	0	Distant	No needle core biopsy/TURP performed	No prostatectomy/autopsy performed	1	1	1	2
9209300	0	89	1	2	2	2	2	3	4	4	3	2	1	1	1	0	2	4	3	2	3	1	1	22	Distant site(s)/node(s) involved	Distant	0	Blank(s)	No needle core biopsy/TURP performed	No prostatectomy/autopsy performed	1	1	1	2
9237923	0	89	3	2	2	2	2	3	4	4	3	2	3	1	1	999	2	4	3	2	3	1	1	11	Blank(s)	Blank(s)	0	Blank(s)	No needle core biopsy/TURP performed	No prostatectomy/autopsy performed	1	1	1	2
10254158	0	89	1	1	1	2	1	3	4	4	3	2	1	1	1	0	2	4	3	2	3	1	1	12	Distant site(s)/node(s) involved	Distant	0	Distant	No needle core biopsy/TURP performed	No prostatectomy/autopsy performed	1	1	1	2
10465697	0	89	1	1	2	2	2	3	4	4	3	1	1	1	1	0	2	4	3	2	3	2	2	31	Distant site(s)/node(s) involved	Distant	0	Blank(s)	No needle core biopsy/TURP performed	No prostatectomy/autopsy performed	1	0	0	2
10638656	0	89	1	2	1	2	2	3	4	4	3	2	1	1	1	2	2	4	3	2	3	1	1	14	Blank(s)	Blank(s)	0	Blank(s)	No needle core biopsy/TURP performed	No prostatectomy/autopsy performed	1	1	1	2
10685039	0	89	1	2	1	2	1	3	4	4	1	#NULL!	3	3	3	0	2	4	3	2	3	1	1	17	Localized only	Localized	0	Localized/regional (Prostate cases)	No needle core biopsy/TURP performed	No prostatectomy/autopsy performed	1	1	1	2
10806878	0	89	1	1	1	2	2	3	4	4	3	#NULL!	1	1	3	999	3	4	3	2	3	1	1	2	Distant site(s)/node(s) involved	Distant	0	Distant	No needle core biopsy/TURP performed	No prostatectomy/autopsy performed	1	1	1	2
11028517	0	89	1	2	1	2	1	3	4	4	3	2	3	3	3	0	2	3	1	2	2	2	1	38	Distant site(s)/node(s) involved	Distant	0	Distant	No needle core biopsy/TURP performed	No prostatectomy/autopsy performed	1	0	1	2
11040571	0	89	1	1	1	2	1	3	4	4	3	2	2	1	1	0	2	4	1	2	3	1	1	4	Distant site(s)/node(s) involved	Distant	0	Distant	No needle core biopsy/TURP performed	No prostatectomy/autopsy performed	1	1	1	2
11090285	0	89	1	2	1	2	1	2	4	4	3	2	1	1	1	999	2	4	3	2	3	1	1	1	Distant site(s)/node(s) involved	Distant	0	Distant	No needle core biopsy/TURP performed	No prostatectomy/autopsy performed	1	1	1	2
11227725	0	89	1	1	1	2	2	3	4	4	3	2	1	1	1	0	2	4	3	2	3	2	2	26	Distant site(s)/node(s) involved	Distant	0	Blank(s)	No needle core biopsy/TURP performed	No prostatectomy/autopsy performed	1	0	0	2
11276306	0	89	1	1	1	2	2	3	4	4	3	2	1	1	1	0	2	4	3	2	3	2	2	3	Blank(s)	Blank(s)	0	Blank(s)	No needle core biopsy/TURP performed	No prostatectomy/autopsy performed	1	0	0	2
11306062	0	89	1	2	1	2	2	3	4	4	3	2	1	1	1	0	2	4	3	2	3	2	2	13	Blank(s)	Blank(s)	0	Blank(s)	No needle core biopsy/TURP performed	No prostatectomy/autopsy performed	1	0	0	2
11306967	0	89	1	1	1	2	2	3	4	4	3	2	1	1	1	999	2	4	3	2	3	2	2	5	Blank(s)	Blank(s)	0	Blank(s)	No needle core biopsy/TURP performed	No prostatectomy/autopsy performed	1	0	0	2
11332535	0	89	1	2	1	2	2	4	4	4	4	1	1	1	1	999	2	4	3	2	3	1	1	15	Blank(s)	Blank(s)	0	Blank(s)	No needle core biopsy/TURP performed	No prostatectomy/autopsy performed	1	1	1	2
14292709	0	89	1	3	1	2	2	3	4	4	3	2	1	1	1	999	2	4	3	2	3	1	1	3	Blank(s)	Blank(s)	0	Blank(s)	No needle core biopsy/TURP performed	No prostatectomy/autopsy performed	1	1	1	2
16139363	0	89	3	3	2	1	1	4	4	4	3	2	3	3	3	999	2	4	3	2	3	2	1	10	Distant site(s)/node(s) involved	Distant	0	Distant	No needle core biopsy/TURP performed	No prostatectomy/autopsy performed	1	0	1	2
16262372	0	89	1	1	2	1	2	3	4	4	3	2	1	1	1	0	2	4	3	2	3	1	1	9	Distant site(s)/node(s) involved	Distant	0	Blank(s)	No needle core biopsy/TURP performed	No prostatectomy/autopsy performed	1	1	1	2
16404575	0	89	1	1	2	1	2	2	4	2	2	1	1	1	1	0	1	1	3	2	3	2	1	1	Blank(s)	Blank(s)	70	Blank(s)	No needle core biopsy/TURP performed	Primary pattern 3, secondary pattern 4	1	0	1	1
16423278	0	89	1	2	2	1	1	3	4	4	3	2	1	1	1	0	2	4	3	2	3	1	1	1	Distant site(s)/node(s) involved	Distant	0	Distant	No needle core biopsy/TURP performed	No prostatectomy/autopsy performed	1	1	1	2
16424923	0	89	1	2	1	2	1	3	4	4	3	2	1	1	1	999	2	4	3	2	3	1	1	16	Distant site(s)/node(s) involved	Distant	0	Distant	No needle core biopsy/TURP performed	No prostatectomy/autopsy performed	1	1	1	2
16449045	0	89	1	1	1	1	1	3	4	4	3	2	1	1	1	0	2	4	3	2	3	1	1	33	Distant site(s)/node(s) involved	Distant	0	Distant	No needle core biopsy/TURP performed	No prostatectomy/autopsy performed	1	1	1	2
16486494	0	89	1	2	1	2	1	4	4	4	4	#NULL!	3	3	3	999	2	4	3	2	3	1	1	2	Unknown/unstaged/unspecified/DCO	Unknown/unstaged	0	Unstaged	No needle core biopsy/TURP performed	No prostatectomy/autopsy performed	1	1	1	2
16497836	0	89	1	1	1	1	1	3	4	4	3	2	1	1	1	999	2	4	3	2	3	1	1	1	Distant site(s)/node(s) involved	Distant	0	Distant	No needle core biopsy/TURP performed	No prostatectomy/autopsy performed	1	1	1	2
16522398	0	89	1	1	2	1	1	3	4	4	2	#NULL!	3	3	3	0	2	4	3	2	3	1	1	14	Regional by direct extension only	Regional	0	Localized/regional (Prostate cases)	No needle core biopsy/TURP performed	No prostatectomy/autopsy performed	1	1	1	2
16612445	0	89	1	1	1	2	2	3	4	4	3	2	1	2	1	0	2	4	3	2	3	1	1	19	Distant site(s)/node(s) involved	Distant	0	Distant	No needle core biopsy/TURP performed	No prostatectomy/autopsy performed	1	1	1	2
16623165	0	89	1	2	2	1	2	3	4	4	3	2	1	1	1	999	2	4	3	2	3	1	1	2	Distant site(s)/node(s) involved	Distant	0	Distant	No needle core biopsy/TURP performed	No prostatectomy/autopsy performed	1	1	1	2
16677592	0	89	1	1	2	1	2	3	4	4	3	1	1	1	1	1	2	4	3	2	3	1	1	4	Distant site(s)/node(s) involved	Distant	0	Blank(s)	No needle core biopsy/TURP performed	No prostatectomy/autopsy performed	1	1	1	2
16702876	0	89	1	2	2	1	2	3	4	4	3	2	3	3	3	0	2	4	1	2	3	1	1	11	Distant site(s)/node(s) involved	Distant	0	Blank(s)	No needle core biopsy/TURP performed	No prostatectomy/autopsy performed	1	1	1	2
16750286	0	89	1	3	1	2	2	4	4	4	3	2	1	1	1	999	2	4	3	2	3	1	1	8	Distant site(s)/node(s) involved	Distant	0	Blank(s)	No needle core biopsy/TURP performed	No prostatectomy/autopsy performed	1	1	1	2
16811166	0	89	1	1	2	1	2	3	4	4	3	2	1	1	1	1	2	4	3	2	3	2	2	10	Blank(s)	Blank(s)	0	Blank(s)	No needle core biopsy/TURP performed	No prostatectomy/autopsy performed	1	0	0	2
16869095	0	89	1	1	2	1	2	3	4	4	3	2	1	1	1	1	3	4	3	2	3	2	2	6	Blank(s)	Blank(s)	0	Blank(s)	No needle core biopsy/TURP performed	No prostatectomy/autopsy performed	1	0	0	2
20036961	0	89	1	1	2	2	1	3	4	4	3	2	1	1	1	0	2	4	1	2	3	1	1	16	Distant site(s)/node(s) involved	Distant	0	Distant	No needle core biopsy/TURP performed	No prostatectomy/autopsy performed	1	1	1	2
20237255	0	89	1	3	1	2	1	4	4	4	3	1	3	1	2	999	2	4	3	2	3	1	1	1	Distant site(s)/node(s) involved	Distant	0	Distant	No needle core biopsy/TURP performed	No prostatectomy/autopsy performed	1	1	1	2
20244671	0	89	1	3	1	2	1	2	4	4	4	1	1	1	1	999	2	4	3	2	3	2	1	5	Unknown/unstaged/unspecified/DCO	Unknown/unstaged	0	Unstaged	No needle core biopsy/TURP performed	No prostatectomy/autopsy performed	1	0	1	2
20252057	0	89	1	2	1	1	1	4	4	4	2	1	1	1	1	0	1	4	3	2	3	2	1	17	Regional by direct extension only	Regional	22	Localized/regional (Prostate cases)	No needle core biopsy/TURP performed	No prostatectomy/autopsy performed	1	0	1	2
20288519	0	89	1	1	1	2	1	3	4	4	3	2	1	1	1	999	2	4	3	2	3	2	1	13	Distant site(s)/node(s) involved	Distant	0	Distant	No needle core biopsy/TURP performed	No prostatectomy/autopsy performed	1	0	1	2
20333999	0	89	1	2	2	2	2	3	4	4	3	2	1	1	1	1	2	4	3	2	3	2	2	36	Distant site(s)/node(s) involved	Distant	0	Blank(s)	No needle core biopsy/TURP performed	No prostatectomy/autopsy performed	1	0	0	2
20346996	0	89	1	1	1	2	2	4	4	4	3	2	1	1	1	999	2	4	3	2	3	1	1	1	Distant site(s)/node(s) involved	Distant	0	Blank(s)	No needle core biopsy/TURP performed	No prostatectomy/autopsy performed	1	1	1	2
20347444	0	89	1	3	1	2	2	4	4	4	3	2	1	1	1	999	2	4	3	2	3	1	1	4	Distant site(s)/node(s) involved	Distant	0	Blank(s)	No needle core biopsy/TURP performed	No prostatectomy/autopsy performed	1	1	1	2
20387896	0	89	1	2	2	2	2	3	4	4	3	2	1	1	1	0	2	4	1	2	3	2	2	8	Blank(s)	Blank(s)	0	Blank(s)	No needle core biopsy/TURP performed	No prostatectomy/autopsy performed	1	0	0	2
21549717	0	89	1	2	2	1	1	4	4	4	3	2	1	1	1	999	2	4	3	2	3	1	1	17	Distant site(s)/node(s) involved	Distant	0	Distant	No needle core biopsy/TURP performed	No prostatectomy/autopsy performed	1	1	1	2
22106654	0	89	1	2	1	1	1	3	4	4	3	2	1	1	1	2	3	4	3	2	3	1	1	2	Distant site(s)/node(s) involved	Distant	0	Distant	No needle core biopsy/TURP performed	No prostatectomy/autopsy performed	1	1	1	2
22184219	0	89	1	2	1	1	2	2	4	4	3	1	1	1	2	0	2	1	2	2	3	1	1	4	Distant site(s)/node(s) involved	Distant	0	Blank(s)	No needle core biopsy/TURP performed	No prostatectomy/autopsy performed	1	1	1	2
22187649	0	89	2	1	2	1	2	3	4	4	3	2	1	1	1	999	2	4	3	2	3	2	2	41	Distant site(s)/node(s) involved	Distant	0	Blank(s)	No needle core biopsy/TURP performed	No prostatectomy/autopsy performed	1	0	0	2
22207655	0	89	2	1	1	1	2	3	4	4	3	2	1	1	1	999	2	4	3	2	3	1	1	22	Distant site(s)/node(s) involved	Distant	0	Distant	No needle core biopsy/TURP performed	No prostatectomy/autopsy performed	1	1	1	2
22264536	0	89	2	2	1	1	2	3	4	4	3	2	1	1	1	2	2	4	3	2	3	2	1	7	Blank(s)	Blank(s)	0	Blank(s)	No needle core biopsy/TURP performed	No prostatectomy/autopsy performed	1	0	1	2
22302079	0	89	1	1	2	1	2	4	4	4	3	2	1	1	1	999	2	4	3	2	3	1	1	1	Blank(s)	Blank(s)	0	Blank(s)	No needle core biopsy/TURP performed	No prostatectomy/autopsy performed	1	1	1	2
44747	0	88	1	1	2	1	1	4	4	4	1	1	1	1	1	0	1	4	3	2	3	2	1	15	Localized only	Localized	23	Localized/regional (Prostate cases)	No needle core biopsy/TURP performed	No prostatectomy/autopsy performed	1	0	1	2
586751	0	88	1	2	2	1	1	3	4	4	3	2	1	1	1	1	2	4	3	2	2	1	1	4	Distant site(s)/node(s) involved	Distant	0	Distant	No needle core biopsy/TURP performed	No prostatectomy/autopsy performed	1	1	1	2
748835	0	88	1	1	2	1	1	3	4	4	3	2	1	1	1	0	2	4	3	2	3	1	1	16	Distant site(s)/node(s) involved	Distant	0	Distant	No needle core biopsy/TURP performed	No prostatectomy/autopsy performed	1	1	1	2
803111	0	88	1	1	2	1	2	3	4	4	3	1	1	1	1	0	2	4	3	2	3	2	2	54	Distant site(s)/node(s) involved	Distant	0	Distant	No needle core biopsy/TURP performed	No prostatectomy/autopsy performed	1	0	0	2
1181435	0	88	3	1	2	1	1	3	4	4	3	2	1	1	1	1	2	4	1	2	3	1	1	17	Distant site(s)/node(s) involved	Distant	0	Distant	No needle core biopsy/TURP performed	No prostatectomy/autopsy performed	1	1	1	2
1201106	0	88	2	2	2	1	1	3	4	4	4	1	1	1	1	999	2	4	3	2	3	2	1	36	Unknown/unstaged/unspecified/DCO	Unknown/unstaged	0	Unstaged	No needle core biopsy/TURP performed	No prostatectomy/autopsy performed	1	0	1	2
1223765	0	88	1	3	2	1	1	4	4	4	1	1	1	1	1	0	1	4	3	2	3	2	1	13	Localized only	Localized	22	Localized/regional (Prostate cases)	No needle core biopsy/TURP performed	No prostatectomy/autopsy performed	1	0	1	2
1224454	0	88	2	2	2	1	1	3	4	4	1	1	1	1	1	2	2	4	3	2	3	1	1	44	Localized only	Localized	0	Localized/regional (Prostate cases)	No needle core biopsy/TURP performed	No prostatectomy/autopsy performed	1	1	1	2
1225766	0	88	2	2	2	1	1	3	4	4	3	2	1	1	1	999	2	4	3	2	3	1	1	7	Distant site(s)/node(s) involved	Distant	0	Distant	No needle core biopsy/TURP performed	No prostatectomy/autopsy performed	1	1	1	2
1230585	0	88	1	2	2	1	1	4	4	2	1	1	1	1	1	0	1	2	3	2	3	2	1	59	Localized only	Localized	70	Unstaged	No needle core biopsy/TURP performed	Primary pattern 3, secondary pattern 4	1	0	1	1
1274143	0	88	2	2	2	1	1	3	4	4	3	2	1	1	1	0	2	4	3	2	3	2	1	40	Distant site(s)/node(s) involved	Distant	0	Distant	No needle core biopsy/TURP performed	No prostatectomy/autopsy performed	1	0	1	2
1289146	0	88	1	1	2	1	1	4	4	4	1	1	1	1	1	999	2	4	3	2	3	2	1	22	Localized only	Localized	0	Localized/regional (Prostate cases)	No needle core biopsy/TURP performed	No prostatectomy/autopsy performed	1	0	1	2
1337903	0	88	2	2	2	1	1	4	4	2	1	1	1	1	1	0	1	2	3	2	3	2	2	62	Localized only	Localized	70	Unstaged	No needle core biopsy/TURP performed	Primary pattern 4, secondary pattern 3	1	0	0	1
1343883	0	88	1	1	2	1	1	3	4	4	3	2	1	1	1	1	2	4	3	2	3	2	1	9	Distant site(s)/node(s) involved	Distant	0	Distant	No needle core biopsy/TURP performed	No prostatectomy/autopsy performed	1	0	1	2
1351116	0	88	2	2	2	1	1	4	4	4	4	#NULL!	3	3	3	999	2	4	3	2	3	1	1	10	Unknown/unstaged/unspecified/DCO	Unknown/unstaged	0	Unstaged	No needle core biopsy/TURP performed	No prostatectomy/autopsy performed	1	1	1	2
1357519	0	88	1	2	2	1	1	3	4	4	3	2	1	1	1	999	2	4	3	2	3	1	1	57	Distant site(s)/node(s) involved	Distant	0	Distant	No needle core biopsy/TURP performed	No prostatectomy/autopsy performed	1	1	1	2
1362682	0	88	1	1	2	1	1	3	4	4	4	1	1	1	1	0	2	4	3	2	3	2	1	32	Unknown/unstaged/unspecified/DCO	Unknown/unstaged	0	Unstaged	No needle core biopsy/TURP performed	No prostatectomy/autopsy performed	1	0	1	2
1370409	0	88	1	1	2	1	1	4	4	4	1	1	1	1	1	0	1	4	3	2	3	1	1	51	Localized only	Localized	22	Localized/regional (Prostate cases)	No needle core biopsy/TURP performed	No prostatectomy/autopsy performed	1	1	1	2
1387122	0	88	1	1	2	1	2	3	4	4	3	2	1	1	1	3	2	4	1	2	3	1	1	4	Distant site(s)/node(s) involved	Distant	0	Distant	No needle core biopsy/TURP performed	No prostatectomy/autopsy performed	1	1	1	2
1389402	0	88	1	2	2	1	2	3	4	4	3	2	1	1	1	1	2	4	1	2	3	1	1	12	Distant site(s)/node(s) involved	Distant	0	Distant	No needle core biopsy/TURP performed	No prostatectomy/autopsy performed	1	1	1	2
1406985	0	88	1	2	2	1	2	3	4	4	3	2	1	1	1	1	2	4	1	2	3	1	1	7	Distant site(s)/node(s) involved	Distant	0	Distant	No needle core biopsy/TURP performed	No prostatectomy/autopsy performed	1	1	1	2
1422352	0	88	1	3	2	1	1	3	4	4	3	2	1	1	1	0	2	4	3	2	3	2	1	53	Distant site(s)/node(s) involved	Distant	0	Distant	No needle core biopsy/TURP performed	No prostatectomy/autopsy performed	1	0	1	2
1447453	0	88	1	1	2	1	2	3	4	4	3	2	1	1	1	1	2	4	3	2	3	2	2	33	Distant site(s)/node(s) involved	Distant	0	Blank(s)	No needle core biopsy/TURP performed	No prostatectomy/autopsy performed	1	0	0	2
1465715	0	88	1	1	2	1	2	3	4	4	3	2	1	1	1	1	2	4	3	2	3	1	1	5	Distant site(s)/node(s) involved	Distant	0	Blank(s)	No needle core biopsy/TURP performed	No prostatectomy/autopsy performed	1	1	1	2
1526129	0	88	3	1	2	1	2	3	4	4	3	2	1	1	2	1	2	4	3	2	3	2	2	11	Blank(s)	Blank(s)	0	Blank(s)	No needle core biopsy/TURP performed	No prostatectomy/autopsy performed	1	0	0	2
1533198	0	88	1	2	2	1	2	3	4	4	3	2	1	1	1	0	2	4	3	2	3	1	1	15	Blank(s)	Blank(s)	0	Blank(s)	No needle core biopsy/TURP performed	No prostatectomy/autopsy performed	1	1	1	2
1533874	0	88	1	2	2	1	2	3	4	4	3	2	1	1	1	0	2	4	3	2	3	2	2	5	Blank(s)	Blank(s)	0	Blank(s)	No needle core biopsy/TURP performed	No prostatectomy/autopsy performed	1	0	0	2
1541588	0	88	1	1	2	1	2	4	4	4	3	2	1	1	1	999	2	4	3	2	3	1	1	1	Blank(s)	Blank(s)	0	Blank(s)	No needle core biopsy/TURP performed	No prostatectomy/autopsy performed	1	1	1	2
1549799	0	88	1	2	2	1	2	3	4	4	3	2	1	1	1	0	2	4	1	2	3	2	2	2	Blank(s)	Blank(s)	0	Blank(s)	No needle core biopsy/TURP performed	No prostatectomy/autopsy performed	1	0	0	2
1557524	0	88	1	1	2	1	2	3	4	4	4	#NULL!	3	3	3	999	2	4	3	2	3	1	1	2	Blank(s)	Blank(s)	0	Blank(s)	No needle core biopsy/TURP performed	No prostatectomy/autopsy performed	1	1	1	2
1565797	0	88	1	1	2	1	1	4	4	4	4	1	1	1	1	999	2	4	3	2	3	2	2	70	Unknown/unstaged/unspecified/DCO	Unknown/unstaged	0	Unstaged	No needle core biopsy/TURP performed	No prostatectomy/autopsy performed	1	0	0	2
1567123	0	88	2	3	2	1	2	3	4	4	3	2	1	1	1	0	2	4	3	2	3	2	2	11	Blank(s)	Blank(s)	0	Blank(s)	No needle core biopsy/TURP performed	No prostatectomy/autopsy performed	1	0	0	2
1568831	0	88	1	2	2	1	2	3	4	4	3	2	1	1	2	1	2	4	3	2	3	2	2	6	Blank(s)	Blank(s)	0	Blank(s)	No needle core biopsy/TURP performed	No prostatectomy/autopsy performed	1	0	0	2
1573082	0	88	1	1	2	1	2	3	4	4	1	1	1	1	1	0	2	4	3	2	3	2	2	1	Blank(s)	Blank(s)	0	Blank(s)	No needle core biopsy/TURP performed	No prostatectomy/autopsy performed	1	0	0	2
5144491	0	88	1	2	2	2	2	3	4	4	3	2	1	1	1	0	2	4	3	2	3	1	1	12	Distant site(s)/node(s) involved	Distant	0	Blank(s)	No needle core biopsy/TURP performed	No prostatectomy/autopsy performed	1	1	1	2
5381873	0	88	1	1	2	2	1	3	4	4	3	2	3	3	3	1	2	4	1	2	3	1	1	33	Distant site(s)/node(s) involved	Distant	0	Distant	No needle core biopsy/TURP performed	No prostatectomy/autopsy performed	1	1	1	2
5557586	0	88	1	1	2	1	2	3	4	4	2	1	1	1	1	1	2	3	3	2	2	2	2	24	Regional lymph nodes involved only	Regional	0	Blank(s)	No needle core biopsy/TURP performed	No prostatectomy/autopsy performed	1	0	0	2
5622484	0	88	1	2	2	2	1	3	4	4	3	2	1	1	1	0	3	4	3	2	3	1	1	3	Distant site(s)/node(s) involved	Distant	0	Distant	No needle core biopsy/TURP performed	No prostatectomy/autopsy performed	1	1	1	2
5632574	0	88	1	2	2	1	1	3	4	4	3	2	1	1	1	0	2	4	3	2	3	1	1	4	Distant site(s)/node(s) involved	Distant	0	Distant	No needle core biopsy/TURP performed	No prostatectomy/autopsy performed	1	1	1	2
5759706	0	88	1	1	1	2	1	3	4	4	3	2	1	1	1	0	2	3	3	2	3	2	1	3	Distant site(s)/node(s) involved	Distant	0	Distant	No needle core biopsy/TURP performed	No prostatectomy/autopsy performed	1	0	1	2
5774340	0	88	1	2	2	1	2	2	4	4	1	1	1	1	1	0	1	4	1	2	3	2	2	54	Localized only	Localized	22	Localized/regional (Prostate cases)	No needle core biopsy/TURP performed	No prostatectomy/autopsy performed	1	0	0	2
5800682	0	88	1	1	2	2	2	3	4	4	3	2	1	2	1	0	2	4	3	2	3	1	1	33	Distant site(s)/node(s) involved	Distant	0	Distant	No needle core biopsy/TURP performed	No prostatectomy/autopsy performed	1	1	1	2
5810215	0	88	1	1	1	2	2	3	4	4	3	2	1	1	1	999	2	4	3	2	3	1	1	1	Distant site(s)/node(s) involved	Distant	0	Distant	No needle core biopsy/TURP performed	No prostatectomy/autopsy performed	1	1	1	2
5819663	0	88	1	1	2	2	2	3	4	4	3	2	1	1	1	0	2	4	3	2	3	1	1	7	Distant site(s)/node(s) involved	Distant	0	Blank(s)	No needle core biopsy/TURP performed	No prostatectomy/autopsy performed	1	1	1	2
5825593	0	88	1	1	2	1	2	3	4	4	3	2	1	1	1	1	2	4	3	2	3	1	1	7	Blank(s)	Blank(s)	0	Blank(s)	No needle core biopsy/TURP performed	No prostatectomy/autopsy performed	1	1	1	2
5825728	0	88	1	1	2	2	2	3	4	4	3	2	1	1	1	0	2	4	3	2	3	2	1	13	Distant site(s)/node(s) involved	Distant	0	Blank(s)	No needle core biopsy/TURP performed	No prostatectomy/autopsy performed	1	0	1	2
5847453	0	88	1	2	2	1	2	3	4	4	3	2	3	1	2	1	3	4	3	2	3	1	1	3	Distant site(s)/node(s) involved	Distant	0	Blank(s)	No needle core biopsy/TURP performed	No prostatectomy/autopsy performed	1	1	1	2
5853498	0	88	1	2	1	2	2	3	4	4	3	2	1	1	1	1	2	4	3	2	3	2	2	31	Distant site(s)/node(s) involved	Distant	0	Blank(s)	No needle core biopsy/TURP performed	No prostatectomy/autopsy performed	1	0	0	2
5889957	0	88	1	3	2	1	2	3	4	4	3	2	1	1	1	0	2	4	3	2	3	1	1	24	Distant site(s)/node(s) involved	Distant	0	Distant	No needle core biopsy/TURP performed	No prostatectomy/autopsy performed	1	1	1	2
5904006	0	88	1	1	2	1	2	3	4	4	3	2	1	1	1	0	2	4	1	2	3	2	2	19	Blank(s)	Blank(s)	0	Blank(s)	No needle core biopsy/TURP performed	No prostatectomy/autopsy performed	1	0	0	2
5918799	0	88	1	1	2	1	2	3	4	4	3	2	1	1	2	0	2	4	3	2	3	2	2	9	Blank(s)	Blank(s)	0	Blank(s)	No needle core biopsy/TURP performed	No prostatectomy/autopsy performed	1	0	0	2
5952757	0	88	1	2	2	2	2	3	4	4	3	2	1	1	1	1	2	4	3	2	3	2	1	6	Blank(s)	Blank(s)	0	Blank(s)	No needle core biopsy/TURP performed	No prostatectomy/autopsy performed	1	0	1	2
9160192	0	88	3	1	1	2	1	3	4	4	1	1	1	1	1	1	2	4	3	2	3	1	1	29	Localized only	Localized	0	Localized/regional (Prostate cases)	No needle core biopsy/TURP performed	No prostatectomy/autopsy performed	1	1	1	2
9182343	0	88	1	1	1	2	2	3	4	4	3	2	1	2	1	0	2	4	3	2	3	1	1	9	Distant site(s)/node(s) involved	Distant	0	Distant	No needle core biopsy/TURP performed	No prostatectomy/autopsy performed	1	1	1	2
9186168	0	88	3	2	2	2	2	3	4	4	3	2	1	1	1	0	2	4	3	2	3	2	2	36	Distant site(s)/node(s) involved	Distant	0	Blank(s)	No needle core biopsy/TURP performed	No prostatectomy/autopsy performed	1	0	0	2
9218136	0	88	3	1	2	2	2	3	4	4	3	#NULL!	3	3	3	8	2	4	3	2	3	1	1	32	Distant site(s)/node(s) involved	Distant	0	Distant	No needle core biopsy/TURP performed	No prostatectomy/autopsy performed	1	1	1	2
10548284	0	88	1	2	1	2	1	4	4	4	4	#NULL!	3	3	3	999	2	4	3	2	3	2	1	26	Unknown/unstaged/unspecified/DCO	Unknown/unstaged	0	Unstaged	No needle core biopsy/TURP performed	No prostatectomy/autopsy performed	1	0	1	2
10758374	0	88	1	1	1	2	1	3	4	4	3	2	1	1	1	0	2	4	3	2	3	1	1	10	Distant site(s)/node(s) involved	Distant	0	Distant	No needle core biopsy/TURP performed	No prostatectomy/autopsy performed	1	1	1	2
10997062	0	88	1	1	1	2	1	3	4	4	1	#NULL!	3	3	3	999	2	4	3	2	3	1	1	2	Localized only	Localized	0	Localized/regional (Prostate cases)	No needle core biopsy/TURP performed	No prostatectomy/autopsy performed	1	1	1	2
11027286	0	88	1	2	1	2	1	3	4	4	4	1	1	1	1	0	2	4	3	2	3	2	1	20	Unknown/unstaged/unspecified/DCO	Unknown/unstaged	0	Unstaged	No needle core biopsy/TURP performed	No prostatectomy/autopsy performed	1	0	1	2
11053459	0	88	1	2	1	2	1	3	4	4	3	2	1	1	1	1	2	4	1	2	3	2	1	10	Distant site(s)/node(s) involved	Distant	0	Distant	No needle core biopsy/TURP performed	No prostatectomy/autopsy performed	1	0	1	2
11060941	0	88	3	1	1	2	1	3	4	4	3	2	1	1	1	0	2	4	3	2	3	1	1	10	Distant site(s)/node(s) involved	Distant	0	Distant	No needle core biopsy/TURP performed	No prostatectomy/autopsy performed	1	1	1	2
11070487	0	88	1	1	1	2	1	3	4	4	3	2	1	1	1	0	2	4	3	2	3	2	1	15	Distant site(s)/node(s) involved	Distant	0	Distant	No needle core biopsy/TURP performed	No prostatectomy/autopsy performed	1	0	1	2
11075262	0	88	1	2	1	2	1	4	4	1	1	1	1	1	1	0	1	2	3	2	3	2	1	16	Localized only	Localized	50	Localized/regional (Prostate cases)	No needle core biopsy/TURP performed	Primary pattern 3, secondary pattern 3	1	0	1	1
11075544	0	88	1	1	1	2	1	3	4	4	3	2	1	1	1	999	2	4	3	2	3	1	1	5	Distant site(s)/node(s) involved	Distant	0	Distant	No needle core biopsy/TURP performed	No prostatectomy/autopsy performed	1	1	1	2
11108367	0	88	1	2	1	2	1	3	4	4	3	1	1	1	1	999	2	4	3	2	3	1	1	1	Distant site(s)/node(s) involved	Distant	0	Distant	No needle core biopsy/TURP performed	No prostatectomy/autopsy performed	1	1	1	2
11137226	0	88	1	1	1	2	1	3	4	4	3	2	3	1	1	0	2	4	3	2	3	1	1	4	Distant site(s)/node(s) involved	Distant	0	Distant	No needle core biopsy/TURP performed	No prostatectomy/autopsy performed	1	1	1	2
11165322	0	88	1	1	1	2	2	3	4	4	3	2	1	1	1	0	2	4	3	2	3	1	1	9	Distant site(s)/node(s) involved	Distant	0	Distant	No needle core biopsy/TURP performed	No prostatectomy/autopsy performed	1	1	1	2
11167771	0	88	1	1	1	2	2	3	4	4	3	2	1	1	1	1	2	4	3	2	3	2	2	17	Blank(s)	Blank(s)	0	Blank(s)	No needle core biopsy/TURP performed	No prostatectomy/autopsy performed	1	0	0	2
11173356	0	88	1	1	1	2	2	3	4	4	3	2	1	2	1	0	2	4	3	2	3	1	1	10	Distant site(s)/node(s) involved	Distant	0	Distant	No needle core biopsy/TURP performed	No prostatectomy/autopsy performed	1	1	1	2
11191733	0	88	1	1	1	2	2	3	4	4	3	2	1	1	1	1	2	4	3	2	3	1	1	20	Distant site(s)/node(s) involved	Distant	0	Distant	No needle core biopsy/TURP performed	No prostatectomy/autopsy performed	1	1	1	2
11203254	0	88	1	1	1	2	2	4	4	4	3	2	1	1	1	0	2	4	3	2	3	1	1	25	Distant site(s)/node(s) involved	Distant	0	Blank(s)	No needle core biopsy/TURP performed	No prostatectomy/autopsy performed	1	1	1	2
11211157	0	88	1	1	1	2	2	3	4	4	3	2	1	1	1	0	2	4	1	2	3	1	1	22	Distant site(s)/node(s) involved	Distant	0	Blank(s)	No needle core biopsy/TURP performed	No prostatectomy/autopsy performed	1	1	1	2
11218625	0	88	1	1	1	2	2	3	4	4	3	2	1	1	1	0	2	4	3	2	3	2	1	31	Distant site(s)/node(s) involved	Distant	0	Distant	No needle core biopsy/TURP performed	No prostatectomy/autopsy performed	1	0	1	2
11218900	0	88	1	1	1	2	2	3	4	4	3	2	1	1	1	0	2	4	3	2	2	2	2	26	Distant site(s)/node(s) involved	Distant	0	Blank(s)	No needle core biopsy/TURP performed	No prostatectomy/autopsy performed	1	0	0	2
11231210	0	88	1	1	1	2	2	3	4	4	3	2	1	1	1	1	2	4	3	2	3	1	1	11	Distant site(s)/node(s) involved	Distant	0	Blank(s)	No needle core biopsy/TURP performed	No prostatectomy/autopsy performed	1	1	1	2
14120245	0	88	1	1	1	2	1	4	4	2	1	1	1	1	1	0	1	4	3	2	3	2	1	60	Localized only	Localized	70	Unstaged	No needle core biopsy/TURP performed	Primary pattern 3, secondary pattern 4	1	0	1	1
14134309	0	88	1	2	1	2	1	3	4	4	1	1	1	1	1	999	2	4	3	2	3	1	1	4	Localized only	Localized	0	Localized/regional (Prostate cases)	No needle core biopsy/TURP performed	No prostatectomy/autopsy performed	1	1	1	2
14168942	0	88	3	3	1	2	1	3	4	4	3	2	1	1	2	999	2	4	3	2	3	1	1	14	Distant site(s)/node(s) involved	Distant	0	Distant	No needle core biopsy/TURP performed	No prostatectomy/autopsy performed	1	1	1	2
14210711	0	88	1	2	1	2	2	3	4	4	3	2	1	1	1	1	2	4	3	2	3	1	1	14	Distant site(s)/node(s) involved	Distant	0	Distant	No needle core biopsy/TURP performed	No prostatectomy/autopsy performed	1	1	1	2
14251423	0	88	1	1	1	2	2	4	4	3	1	1	1	1	1	0	1	4	3	2	3	2	2	27	Localized only	Localized	30	Blank(s)	No needle core biopsy/TURP performed	Primary pattern 4, secondary pattern 5	1	0	0	1
14272080	0	88	1	1	1	2	2	3	4	4	3	2	1	1	1	0	2	4	3	2	3	1	1	9	Blank(s)	Blank(s)	0	Blank(s)	No needle core biopsy/TURP performed	No prostatectomy/autopsy performed	1	1	1	2
15962362	0	88	1	2	2	1	2	3	4	4	3	2	1	1	1	1	2	4	3	2	3	1	1	17	Distant site(s)/node(s) involved	Distant	0	Blank(s)	No needle core biopsy/TURP performed	No prostatectomy/autopsy performed	1	1	1	2
16016617	0	88	1	2	2	1	1	4	4	2	1	1	1	1	1	0	1	2	3	2	3	2	1	6	Localized only	Localized	70	Localized/regional (Prostate cases)	No needle core biopsy/TURP performed	Primary pattern 3, secondary pattern 4	1	0	1	1
16304434	0	88	1	3	1	2	2	3	4	4	3	2	1	1	1	999	2	4	3	2	3	2	2	18	Blank(s)	Blank(s)	0	Blank(s)	No needle core biopsy/TURP performed	No prostatectomy/autopsy performed	1	0	0	2
16394321	0	88	1	2	1	1	1	3	4	4	4	#NULL!	3	3	3	0	2	4	3	2	3	1	1	60	Unknown/unstaged/unspecified/DCO	Unknown/unstaged	0	Unstaged	No needle core biopsy/TURP performed	No prostatectomy/autopsy performed	1	1	1	2
16461942	0	88	1	1	2	1	1	4	4	4	3	#NULL!	3	3	3	0	2	4	3	2	3	2	1	17	Distant site(s)/node(s) involved	Distant	0	Distant	No needle core biopsy/TURP performed	No prostatectomy/autopsy performed	1	0	1	2
16508516	0	88	1	1	2	1	1	4	4	4	4	#NULL!	3	3	3	999	2	4	3	2	3	2	1	23	Unknown/unstaged/unspecified/DCO	Unknown/unstaged	0	Unstaged	No needle core biopsy/TURP performed	No prostatectomy/autopsy performed	1	0	1	2
16509442	0	88	1	1	2	1	1	2	4	4	1	1	1	1	1	999	2	4	3	2	3	2	1	23	Localized only	Localized	0	Localized/regional (Prostate cases)	No needle core biopsy/TURP performed	No prostatectomy/autopsy performed	1	0	1	2
16510250	0	88	1	1	1	1	1	3	4	4	3	2	1	1	1	0	2	4	1	2	3	1	1	4	Distant site(s)/node(s) involved	Distant	0	Distant	No needle core biopsy/TURP performed	No prostatectomy/autopsy performed	1	1	1	2
16514850	0	88	1	3	1	2	1	3	4	4	4	#NULL!	3	3	3	0	2	4	3	2	3	2	1	8	Unknown/unstaged/unspecified/DCO	Unknown/unstaged	0	Unstaged	No needle core biopsy/TURP performed	No prostatectomy/autopsy performed	1	0	1	2
16517054	0	88	1	1	1	1	1	3	4	4	3	2	3	3	3	999	2	4	3	2	3	1	1	8	Distant site(s)/node(s) involved	Distant	0	Distant	No needle core biopsy/TURP performed	No prostatectomy/autopsy performed	1	1	1	2
16530067	0	88	1	3	2	1	1	2	4	4	3	2	1	1	1	999	2	4	3	2	3	1	1	33	Distant site(s)/node(s) involved	Distant	0	Distant	No needle core biopsy/TURP performed	No prostatectomy/autopsy performed	1	1	1	2
16568707	0	88	3	1	2	1	1	3	4	4	3	2	1	1	1	0	2	4	1	2	3	2	2	69	Distant site(s)/node(s) involved	Distant	0	Distant	No needle core biopsy/TURP performed	No prostatectomy/autopsy performed	1	0	0	2
16574336	0	88	3	1	2	1	1	4	4	4	3	2	1	1	1	1	2	4	1	2	3	1	1	17	Distant site(s)/node(s) involved	Distant	0	Distant	No needle core biopsy/TURP performed	No prostatectomy/autopsy performed	1	1	1	2
16576555	0	88	1	3	2	1	2	3	4	4	3	2	1	1	1	1	2	4	3	2	3	1	1	19	Distant site(s)/node(s) involved	Distant	0	Blank(s)	No needle core biopsy/TURP performed	No prostatectomy/autopsy performed	1	1	1	2
16598624	0	88	1	1	1	2	1	3	4	4	3	2	1	1	1	0	2	4	3	2	3	2	1	46	Distant site(s)/node(s) involved	Distant	0	Distant	No needle core biopsy/TURP performed	No prostatectomy/autopsy performed	1	0	1	2
16613308	0	88	1	3	1	1	2	3	4	4	3	2	1	1	1	0	2	4	3	2	3	1	1	6	Distant site(s)/node(s) involved	Distant	0	Distant	No needle core biopsy/TURP performed	No prostatectomy/autopsy performed	1	1	1	2
16617608	0	88	3	2	2	1	1	3	4	4	1	1	1	1	1	0	2	4	3	2	3	2	2	60	Localized only	Localized	0	Localized/regional (Prostate cases)	No needle core biopsy/TURP performed	No prostatectomy/autopsy performed	1	0	0	2
16620922	0	88	1	3	1	2	2	2	4	4	1	1	1	1	1	999	2	4	3	2	3	2	1	3	Localized only	Localized	0	Localized/regional (Prostate cases)	No needle core biopsy/TURP performed	No prostatectomy/autopsy performed	1	0	1	2
16643547	0	88	3	3	2	1	2	3	4	4	3	2	3	3	3	0	2	4	3	2	3	1	1	21	Distant site(s)/node(s) involved	Distant	0	Distant	No needle core biopsy/TURP performed	No prostatectomy/autopsy performed	1	1	1	2
16652205	0	88	1	1	2	1	2	3	4	4	3	1	1	1	2	999	2	4	3	2	3	2	1	9	Distant site(s)/node(s) involved	Distant	0	Distant	No needle core biopsy/TURP performed	No prostatectomy/autopsy performed	1	0	1	2
16662034	0	88	1	2	2	1	2	3	4	4	3	2	1	1	1	999	3	4	3	2	3	1	1	1	Distant site(s)/node(s) involved	Distant	0	Blank(s)	No needle core biopsy/TURP performed	No prostatectomy/autopsy performed	1	1	1	2
16695553	0	88	1	2	2	1	2	3	4	4	3	2	3	3	3	0	2	4	3	2	3	2	2	38	Distant site(s)/node(s) involved	Distant	0	Blank(s)	No needle core biopsy/TURP performed	No prostatectomy/autopsy performed	1	0	0	2
16705115	0	88	1	2	2	1	2	3	4	4	3	2	1	1	1	0	2	4	3	2	3	1	1	31	Distant site(s)/node(s) involved	Distant	0	Blank(s)	No needle core biopsy/TURP performed	No prostatectomy/autopsy performed	1	1	1	2
16714254	0	88	1	1	2	2	2	2	4	4	3	2	1	1	1	0	2	4	3	2	3	1	1	19	Distant site(s)/node(s) involved	Distant	0	Blank(s)	No needle core biopsy/TURP performed	No prostatectomy/autopsy performed	1	1	1	2
16759088	0	88	1	1	2	1	2	3	4	4	3	2	1	1	1	999	2	4	3	2	3	1	1	1	Blank(s)	Blank(s)	0	Blank(s)	No needle core biopsy/TURP performed	No prostatectomy/autopsy performed	1	1	1	2
16775825	0	88	1	1	2	1	2	3	4	4	3	2	1	1	1	0	2	4	3	2	3	2	2	19	Blank(s)	Blank(s)	0	Blank(s)	No needle core biopsy/TURP performed	No prostatectomy/autopsy performed	1	0	0	2
16788142	0	88	1	1	1	2	2	3	4	4	3	2	1	1	2	999	2	4	3	2	3	1	1	2	Blank(s)	Blank(s)	0	Blank(s)	No needle core biopsy/TURP performed	No prostatectomy/autopsy performed	1	1	1	2
16797784	0	88	1	1	2	1	2	4	4	4	4	#NULL!	3	3	3	999	2	4	3	2	3	2	2	29	Unknown/unstaged/unspecified/DCO	Unknown/unstaged	0	Blank(s)	No needle core biopsy/TURP performed	No prostatectomy/autopsy performed	1	0	0	2
16810654	0	88	2	2	2	1	2	3	4	4	3	2	1	1	1	1	2	4	3	2	3	1	1	1	Blank(s)	Blank(s)	0	Blank(s)	No needle core biopsy/TURP performed	No prostatectomy/autopsy performed	1	1	1	2
16830504	0	88	1	2	2	2	2	3	4	4	3	2	1	1	1	0	2	4	3	2	3	2	2	5	Blank(s)	Blank(s)	0	Blank(s)	No needle core biopsy/TURP performed	No prostatectomy/autopsy performed	1	0	0	2
19994492	0	88	1	3	1	1	1	3	4	4	3	#NULL!	3	3	3	10	2	4	3	2	3	1	1	30	Distant site(s)/node(s) involved	Distant	0	Distant	No needle core biopsy/TURP performed	No prostatectomy/autopsy performed	1	1	1	2
20209382	0	88	1	2	1	2	2	3	4	4	3	2	3	3	3	999	2	4	3	2	3	1	1	2	Distant site(s)/node(s) involved	Distant	0	Blank(s)	No needle core biopsy/TURP performed	No prostatectomy/autopsy performed	1	1	1	2
20209589	0	88	1	1	2	2	1	2	4	4	3	2	1	1	1	999	2	4	3	2	3	2	1	15	Distant site(s)/node(s) involved	Distant	0	Distant	No needle core biopsy/TURP performed	No prostatectomy/autopsy performed	1	0	1	2
20218653	0	88	1	2	2	2	2	2	4	4	4	1	1	1	1	999	2	4	3	2	3	1	1	24	Unknown/unstaged/unspecified/DCO	Unknown/unstaged	0	Blank(s)	No needle core biopsy/TURP performed	No prostatectomy/autopsy performed	1	1	1	2
20236905	0	88	1	1	1	1	1	3	4	4	3	2	1	1	1	2	2	4	3	2	3	1	1	54	Distant site(s)/node(s) involved	Distant	0	Distant	No needle core biopsy/TURP performed	No prostatectomy/autopsy performed	1	1	1	2
20241869	0	88	1	1	2	2	1	3	4	4	3	#NULL!	1	3	3	0	2	4	3	2	3	1	1	33	Distant site(s)/node(s) involved	Distant	0	Distant	No needle core biopsy/TURP performed	No prostatectomy/autopsy performed	1	1	1	2
20275084	0	88	1	3	1	2	1	3	4	4	3	2	3	1	1	999	2	4	3	2	3	1	1	1	Distant site(s)/node(s) involved	Distant	0	Distant	No needle core biopsy/TURP performed	No prostatectomy/autopsy performed	1	1	1	2
20328455	0	88	1	2	2	2	2	3	4	4	3	2	1	1	1	0	2	4	3	2	3	1	1	9	Distant site(s)/node(s) involved	Distant	0	Blank(s)	No needle core biopsy/TURP performed	No prostatectomy/autopsy performed	1	1	1	2
20347136	0	88	1	3	1	2	2	3	4	4	3	#NULL!	3	3	3	999	2	4	3	2	3	1	1	3	Distant site(s)/node(s) involved	Distant	0	Blank(s)	No needle core biopsy/TURP performed	No prostatectomy/autopsy performed	1	1	1	2
20375882	0	88	1	1	2	2	2	3	4	4	3	2	1	1	1	1	2	4	1	2	3	2	2	3	Blank(s)	Blank(s)	0	Blank(s)	No needle core biopsy/TURP performed	No prostatectomy/autopsy performed	1	0	0	2
20413864	0	88	1	2	2	2	2	4	4	4	3	2	3	3	3	999	2	4	3	2	3	1	1	2	Blank(s)	Blank(s)	0	Blank(s)	No needle core biopsy/TURP performed	No prostatectomy/autopsy performed	1	1	1	2
21669397	0	88	1	2	2	1	1	3	4	4	3	2	1	1	1	0	2	4	3	2	3	1	1	7	Distant site(s)/node(s) involved	Distant	0	Distant	No needle core biopsy/TURP performed	No prostatectomy/autopsy performed	1	1	1	2
22172488	0	88	1	2	1	1	2	3	4	4	3	2	1	1	1	0	2	4	3	2	3	2	2	50	Distant site(s)/node(s) involved	Distant	0	Distant	No needle core biopsy/TURP performed	No prostatectomy/autopsy performed	1	0	0	2
22181463	0	88	1	1	2	1	2	3	4	4	3	2	1	1	1	1	2	4	3	2	3	1	1	1	Blank(s)	Blank(s)	0	Blank(s)	No needle core biopsy/TURP performed	No prostatectomy/autopsy performed	1	1	1	2
22195360	0	88	1	1	1	1	2	3	4	4	3	1	1	1	2	0	2	4	3	2	3	2	2	39	Distant site(s)/node(s) involved	Distant	0	Blank(s)	No needle core biopsy/TURP performed	No prostatectomy/autopsy performed	1	0	0	2
22206792	0	88	1	2	1	1	2	3	4	4	3	2	1	1	1	0	2	4	3	2	3	2	1	3	Distant site(s)/node(s) involved	Distant	0	Blank(s)	No needle core biopsy/TURP performed	No prostatectomy/autopsy performed	1	0	1	2
22247903	0	88	1	1	2	1	2	3	4	4	3	2	1	1	1	0	2	4	3	2	3	2	2	23	Blank(s)	Blank(s)	0	Blank(s)	No needle core biopsy/TURP performed	No prostatectomy/autopsy performed	1	0	0	2
22272476	0	88	2	2	1	1	2	3	4	4	3	2	1	1	1	999	2	4	3	2	3	1	1	2	Blank(s)	Blank(s)	0	Blank(s)	No needle core biopsy/TURP performed	No prostatectomy/autopsy performed	1	1	1	2
534320	0	87	1	2	2	1	1	3	4	4	3	1	1	1	1	0	2	4	3	2	3	2	1	29	Distant site(s)/node(s) involved	Distant	0	Distant	No needle core biopsy/TURP performed	No prostatectomy/autopsy performed	1	0	1	2
652363	0	87	3	1	2	1	2	3	4	4	3	2	1	1	1	1	2	4	3	2	3	1	1	6	Distant site(s)/node(s) involved	Distant	0	Distant	No needle core biopsy/TURP performed	No prostatectomy/autopsy performed	1	1	1	2
781858	0	87	1	3	2	1	2	3	4	4	3	2	1	1	1	0	2	4	3	2	3	2	1	5	Distant site(s)/node(s) involved	Distant	0	Blank(s)	No needle core biopsy/TURP performed	Not documented; Not assessed or unknown if assessed	1	0	1	2
958690	0	87	1	1	2	1	1	3	4	4	3	2	1	1	1	0	2	4	3	2	3	1	1	1	Distant site(s)/node(s) involved	Distant	0	Distant	No needle core biopsy/TURP performed	No prostatectomy/autopsy performed	1	1	1	2
1213178	0	87	1	2	2	1	1	4	4	4	1	1	1	1	1	0	1	4	3	2	3	2	1	65	Localized only	Localized	21	Localized/regional (Prostate cases)	No needle core biopsy/TURP performed	No prostatectomy/autopsy performed	1	0	1	2
1245936	0	87	1	2	2	1	1	3	4	4	3	2	1	1	2	0	2	4	1	2	3	1	1	11	Distant site(s)/node(s) involved	Distant	0	Distant	No needle core biopsy/TURP performed	No prostatectomy/autopsy performed	1	1	1	2
1264610	0	87	1	2	2	1	1	3	4	4	3	2	1	1	1	0	2	4	3	2	3	1	1	3	Distant site(s)/node(s) involved	Distant	0	Distant	No needle core biopsy/TURP performed	No prostatectomy/autopsy performed	1	1	1	2
1269991	0	87	1	1	2	1	1	3	4	4	3	#NULL!	1	1	2	999	2	4	3	2	3	1	1	60	Distant site(s)/node(s) involved	Distant	0	Distant	No needle core biopsy/TURP performed	No prostatectomy/autopsy performed	1	1	1	2
1313906	0	87	1	1	2	1	1	3	4	4	3	2	1	1	1	1	2	4	3	2	3	1	1	12	Distant site(s)/node(s) involved	Distant	0	Distant	No needle core biopsy/TURP performed	No prostatectomy/autopsy performed	1	1	1	2
1321950	0	87	1	3	2	1	1	3	4	4	3	2	1	1	1	0	2	4	1	2	3	2	1	1	Distant site(s)/node(s) involved	Distant	0	Distant	No needle core biopsy/TURP performed	No prostatectomy/autopsy performed	1	0	1	2
1342149	0	87	1	2	2	1	1	3	4	4	3	2	1	1	1	1	2	4	3	2	3	1	1	56	Distant site(s)/node(s) involved	Distant	0	Distant	No needle core biopsy/TURP performed	No prostatectomy/autopsy performed	1	1	1	2
1345045	0	87	1	2	2	1	1	3	4	4	3	2	1	1	2	999	2	4	3	2	3	1	1	1	Distant site(s)/node(s) involved	Distant	0	Distant	No needle core biopsy/TURP performed	No prostatectomy/autopsy performed	1	1	1	2
1401072	0	87	1	1	2	1	1	3	4	4	3	2	1	1	1	0	2	4	3	2	3	1	1	55	Distant site(s)/node(s) involved	Distant	0	Distant	No needle core biopsy/TURP performed	No prostatectomy/autopsy performed	1	1	1	2
1433241	0	87	1	2	2	1	2	3	4	4	3	2	1	3	2	0	2	4	3	2	3	2	2	38	Distant site(s)/node(s) involved	Distant	0	Blank(s)	No needle core biopsy/TURP performed	No prostatectomy/autopsy performed	1	0	0	2
1433423	0	87	3	1	2	1	2	3	4	4	3	2	1	1	1	999	2	4	3	2	3	1	1	10	Distant site(s)/node(s) involved	Distant	0	Blank(s)	No needle core biopsy/TURP performed	No prostatectomy/autopsy performed	1	1	1	2
1449626	0	87	1	1	2	1	2	3	4	4	3	2	1	1	1	0	2	4	3	2	3	1	1	30	Distant site(s)/node(s) involved	Distant	0	Blank(s)	No needle core biopsy/TURP performed	No prostatectomy/autopsy performed	1	1	1	2
1451027	0	87	1	1	2	1	2	4	4	4	3	2	1	1	1	1	2	4	1	2	3	1	1	23	Distant site(s)/node(s) involved	Distant	0	Blank(s)	No needle core biopsy/TURP performed	No prostatectomy/autopsy performed	1	1	1	2
1461776	0	87	1	2	2	1	2	3	4	4	3	1	1	1	2	2	2	4	3	2	3	2	2	3	Distant site(s)/node(s) involved	Distant	0	Blank(s)	No needle core biopsy/TURP performed	No prostatectomy/autopsy performed	1	0	0	2
1496577	0	87	1	2	2	1	2	3	4	4	3	2	1	1	1	0	2	4	3	2	3	2	2	19	Blank(s)	Blank(s)	0	Blank(s)	No needle core biopsy/TURP performed	No prostatectomy/autopsy performed	1	0	0	2
1521521	0	87	3	3	2	1	2	3	4	4	2	1	1	1	1	0	2	4	1	2	3	2	2	19	Blank(s)	Blank(s)	0	Blank(s)	No needle core biopsy/TURP performed	No prostatectomy/autopsy performed	1	0	0	2
4498614	0	87	1	1	2	1	2	4	4	3	1	1	1	1	1	0	1	2	3	2	3	2	2	15	Blank(s)	Blank(s)	50	Blank(s)	No needle core biopsy/TURP performed	Primary pattern 5, secondary pattern 3	1	0	0	1
4815042	0	87	1	1	2	1	1	4	4	4	3	#NULL!	3	3	3	999	2	4	3	2	3	1	1	30	Distant site(s)/node(s) involved	Distant	0	Distant	No needle core biopsy/TURP performed	No prostatectomy/autopsy performed	1	1	1	2
4984918	0	87	1	2	2	2	2	4	4	4	3	2	1	1	2	1	2	4	3	2	3	2	2	4	Blank(s)	Blank(s)	0	Blank(s)	No needle core biopsy/TURP performed	No prostatectomy/autopsy performed	1	0	0	2
5030809	0	87	1	1	1	2	1	3	4	4	3	1	1	1	1	0	2	4	3	2	3	2	1	47	Distant site(s)/node(s) involved	Distant	0	Distant	No needle core biopsy/TURP performed	No prostatectomy/autopsy performed	1	0	1	2
5253777	0	87	1	2	2	2	1	3	4	4	3	2	1	1	1	0	2	4	1	2	3	1	1	2	Distant site(s)/node(s) involved	Distant	0	Distant	No needle core biopsy/TURP performed	No prostatectomy/autopsy performed	1	1	1	2
5304205	0	87	1	2	2	1	2	3	4	4	3	2	1	1	1	0	2	4	3	2	3	2	2	37	Distant site(s)/node(s) involved	Distant	0	Blank(s)	No needle core biopsy/TURP performed	No prostatectomy/autopsy performed	1	0	0	2
5523567	0	87	1	1	2	2	1	4	4	3	1	1	1	1	1	0	1	4	3	2	3	1	1	47	Localized only	Localized	70	Unstaged	No needle core biopsy/TURP performed	Primary pattern 4, secondary pattern 4	1	1	1	1
5590222	0	87	1	2	2	1	1	3	4	4	3	2	1	1	1	0	2	4	3	2	3	1	1	20	Distant site(s)/node(s) involved	Distant	0	Distant	No needle core biopsy/TURP performed	No prostatectomy/autopsy performed	1	1	1	2
5668306	0	87	1	1	1	2	1	3	4	4	3	2	1	2	1	1	2	4	3	2	3	1	1	5	Distant site(s)/node(s) involved	Distant	0	Distant	No needle core biopsy/TURP performed	No prostatectomy/autopsy performed	1	1	1	2
5668748	0	87	1	1	2	1	1	3	4	4	3	2	1	1	1	2	2	4	1	2	3	1	1	38	Distant site(s)/node(s) involved	Distant	0	Distant	No needle core biopsy/TURP performed	No prostatectomy/autopsy performed	1	1	1	2
5715068	0	87	1	2	2	2	1	4	4	4	3	2	1	1	1	1	2	4	3	2	3	1	1	16	Distant site(s)/node(s) involved	Distant	0	Distant	No needle core biopsy/TURP performed	No prostatectomy/autopsy performed	1	1	1	2
5746646	0	87	2	1	1	2	1	3	4	4	3	2	1	1	1	0	2	4	1	2	3	1	1	3	Distant site(s)/node(s) involved	Distant	0	Distant	No needle core biopsy/TURP performed	No prostatectomy/autopsy performed	1	1	1	2
5794662	0	87	1	1	1	2	2	4	4	4	3	2	1	1	1	999	2	4	3	2	3	1	1	4	Distant site(s)/node(s) involved	Distant	0	Distant	No needle core biopsy/TURP performed	No prostatectomy/autopsy performed	1	1	1	2
5812665	0	87	1	1	1	2	2	3	4	4	3	2	1	1	1	1	2	4	3	2	3	1	1	16	Distant site(s)/node(s) involved	Distant	0	Blank(s)	No needle core biopsy/TURP performed	No prostatectomy/autopsy performed	1	1	1	2
5848370	0	87	1	1	2	2	2	3	4	4	2	2	1	1	1	0	2	4	3	2	3	1	1	5	Regional by direct extension only	Regional	0	Blank(s)	No needle core biopsy/TURP performed	No prostatectomy/autopsy performed	1	1	1	2
5889072	0	87	1	2	2	1	2	3	4	4	3	2	1	1	1	0	2	4	3	2	3	2	1	6	Distant site(s)/node(s) involved	Distant	0	Blank(s)	No needle core biopsy/TURP performed	No prostatectomy/autopsy performed	1	0	1	2
5889624	0	87	1	1	2	2	2	3	4	4	3	2	1	1	2	1	2	4	3	2	3	1	1	19	Distant site(s)/node(s) involved	Distant	0	Blank(s)	No needle core biopsy/TURP performed	No prostatectomy/autopsy performed	1	1	1	2
5898365	0	87	1	2	1	2	2	3	4	4	3	2	1	1	1	0	2	4	3	2	3	2	2	17	Blank(s)	Blank(s)	0	Blank(s)	No needle core biopsy/TURP performed	No prostatectomy/autopsy performed	1	0	0	2
5903705	0	87	1	1	2	1	2	3	4	4	3	2	1	1	1	1	2	4	1	2	3	1	1	4	Blank(s)	Blank(s)	0	Blank(s)	No needle core biopsy/TURP performed	No prostatectomy/autopsy performed	1	1	1	2
5921831	0	87	3	2	2	1	2	4	4	4	3	2	1	1	1	1	2	4	3	2	3	1	1	1	Blank(s)	Blank(s)	0	Blank(s)	No needle core biopsy/TURP performed	No prostatectomy/autopsy performed	1	1	1	2
5930180	0	87	1	1	2	1	2	3	4	4	3	2	1	1	1	0	2	4	3	1	3	1	1	1	Blank(s)	Blank(s)	0	Blank(s)	No needle core biopsy/TURP performed	No prostatectomy/autopsy performed	1	1	1	2
5967476	0	87	1	2	1	2	2	3	4	4	3	2	1	1	1	0	2	4	3	2	3	1	1	11	Blank(s)	Blank(s)	0	Blank(s)	No needle core biopsy/TURP performed	No prostatectomy/autopsy performed	1	1	1	2
9087986	0	87	1	1	2	2	2	4	4	4	3	2	3	3	3	999	3	4	3	2	3	1	1	5	Blank(s)	Blank(s)	99	Blank(s)	No needle core biopsy/TURP performed	No prostatectomy/autopsy performed	1	1	1	2
9130933	0	87	3	2	2	2	2	3	4	4	3	2	1	1	1	3	2	4	1	2	3	2	1	18	Distant site(s)/node(s) involved	Distant	0	Blank(s)	No needle core biopsy/TURP performed	No prostatectomy/autopsy performed	1	0	1	2
9201202	0	87	3	1	2	2	2	3	4	4	3	2	1	1	1	0	2	4	3	2	3	2	1	10	Distant site(s)/node(s) involved	Distant	0	Blank(s)	No needle core biopsy/TURP performed	No prostatectomy/autopsy performed	1	0	1	2
9201406	0	87	3	1	2	2	2	3	4	4	3	1	1	1	1	1	2	4	3	2	3	2	2	25	Distant site(s)/node(s) involved	Distant	0	Blank(s)	No needle core biopsy/TURP performed	No prostatectomy/autopsy performed	1	0	0	2
9218274	0	87	1	1	1	2	2	3	4	4	3	2	1	1	1	0	2	4	3	2	3	2	2	11	Blank(s)	Blank(s)	0	Blank(s)	No needle core biopsy/TURP performed	No prostatectomy/autopsy performed	1	0	0	2
9225841	0	87	3	1	2	2	2	3	4	4	3	2	1	1	1	0	2	4	1	2	3	2	2	18	Blank(s)	Blank(s)	0	Blank(s)	No needle core biopsy/TURP performed	No prostatectomy/autopsy performed	1	0	0	2
10226293	0	87	1	2	1	2	1	3	4	4	3	2	1	1	1	0	2	4	1	2	3	1	1	45	Distant site(s)/node(s) involved	Distant	0	Distant	No needle core biopsy/TURP performed	No prostatectomy/autopsy performed	1	1	1	2
10322492	0	87	1	1	1	2	1	3	4	4	4	#NULL!	3	3	3	999	2	4	3	2	3	1	1	1	Unknown/unstaged/unspecified/DCO	Unknown/unstaged	0	Unstaged	No needle core biopsy/TURP performed	No prostatectomy/autopsy performed	1	1	1	2
10331874	0	87	1	1	1	2	1	3	4	4	3	2	1	1	2	0	2	4	1	2	3	2	1	28	Distant site(s)/node(s) involved	Distant	0	Distant	No needle core biopsy/TURP performed	No prostatectomy/autopsy performed	1	0	1	2
10457489	0	87	1	1	1	2	2	3	4	4	3	2	1	1	1	0	2	4	3	2	3	2	1	7	Distant site(s)/node(s) involved	Distant	0	Distant	No needle core biopsy/TURP performed	No prostatectomy/autopsy performed	1	0	1	2
11104162	0	87	1	1	1	2	1	3	4	4	2	1	1	1	1	0	2	4	3	2	3	2	1	26	Regional by both direct extension and lymph node involvement	Regional	0	Localized/regional (Prostate cases)	No needle core biopsy/TURP performed	No prostatectomy/autopsy performed	1	0	1	2
11140312	0	87	1	1	2	2	1	3	4	4	3	2	1	1	1	999	2	4	3	2	3	1	1	2	Distant site(s)/node(s) involved	Distant	0	Distant	No needle core biopsy/TURP performed	No prostatectomy/autopsy performed	1	1	1	2
11162770	0	87	1	1	1	2	2	3	4	4	3	2	1	2	1	0	2	4	3	2	1	1	1	7	Distant site(s)/node(s) involved	Distant	0	Distant	No needle core biopsy/TURP performed	No prostatectomy/autopsy performed	1	1	1	2
11174725	0	87	1	1	1	2	2	3	4	4	3	2	1	1	1	0	3	4	1	2	3	1	1	19	Distant site(s)/node(s) involved	Distant	0	Blank(s)	No needle core biopsy/TURP performed	No prostatectomy/autopsy performed	1	1	1	2
11216563	0	87	1	2	1	2	2	3	4	4	4	#NULL!	3	3	3	999	2	4	3	2	3	2	1	7	Unknown/unstaged/unspecified/DCO	Unknown/unstaged	0	Blank(s)	No needle core biopsy/TURP performed	No prostatectomy/autopsy performed	1	0	1	2
11218420	0	87	1	1	1	2	2	3	4	4	2	1	1	1	1	999	2	4	3	2	3	1	1	6	Regional by both direct extension and lymph node involvement	Regional	0	Localized/regional (Prostate cases)	No needle core biopsy/TURP performed	No prostatectomy/autopsy performed	1	1	1	2
11221786	0	87	1	1	1	2	2	4	4	4	3	1	1	1	1	0	2	4	3	2	3	2	1	6	Distant site(s)/node(s) involved	Distant	0	Blank(s)	No needle core biopsy/TURP performed	No prostatectomy/autopsy performed	1	0	1	2
11237453	0	87	1	1	1	2	2	4	4	4	3	2	1	1	1	1	2	4	3	2	3	2	1	18	Distant site(s)/node(s) involved	Distant	0	Blank(s)	No needle core biopsy/TURP performed	No prostatectomy/autopsy performed	1	0	1	2
11260485	0	87	1	1	1	2	2	3	4	4	3	2	3	3	3	0	2	4	3	2	3	1	1	1	Distant site(s)/node(s) involved	Distant	0	Blank(s)	No needle core biopsy/TURP performed	No prostatectomy/autopsy performed	1	1	1	2
11262632	0	87	1	2	1	2	2	4	4	4	3	2	1	1	1	999	2	4	3	2	3	1	1	2	Distant site(s)/node(s) involved	Distant	0	Blank(s)	No needle core biopsy/TURP performed	No prostatectomy/autopsy performed	1	1	1	2
11264786	0	87	1	1	1	2	2	3	4	4	3	2	1	1	1	1	2	4	1	2	3	2	2	9	Blank(s)	Blank(s)	0	Blank(s)	No needle core biopsy/TURP performed	No prostatectomy/autopsy performed	1	0	0	2
11276393	0	87	1	2	2	2	2	3	4	4	3	2	1	1	1	999	2	4	3	2	3	1	1	1	Blank(s)	Blank(s)	0	Blank(s)	No needle core biopsy/TURP performed	No prostatectomy/autopsy performed	1	1	1	2
11280171	0	87	1	1	1	2	2	3	4	4	3	2	1	1	1	1	2	4	3	2	3	2	2	14	Blank(s)	Blank(s)	0	Blank(s)	No needle core biopsy/TURP performed	No prostatectomy/autopsy performed	1	0	0	2
11283044	0	87	1	2	1	2	2	4	4	4	3	2	1	1	1	999	2	4	3	2	3	2	2	4	Blank(s)	Blank(s)	0	Blank(s)	No needle core biopsy/TURP performed	No prostatectomy/autopsy performed	1	0	0	2
11284340	0	87	1	1	1	2	2	4	4	4	2	1	1	1	1	999	2	4	3	2	3	1	1	6	Blank(s)	Blank(s)	0	Blank(s)	No needle core biopsy/TURP performed	No prostatectomy/autopsy performed	1	1	1	2
11311512	0	87	1	1	1	2	2	3	4	4	3	2	1	1	1	0	2	4	3	2	3	2	2	2	Blank(s)	Blank(s)	0	Blank(s)	No needle core biopsy/TURP performed	No prostatectomy/autopsy performed	1	0	0	2
14113885	0	87	1	2	1	2	2	4	4	1	1	1	1	1	1	0	1	4	3	2	3	2	1	6	Localized only	Localized	70	Unstaged	No needle core biopsy/TURP performed	Primary pattern 3, secondary pattern 3	1	0	1	1
14136124	0	87	1	1	1	2	1	3	4	4	2	#NULL!	3	3	3	2	2	4	3	2	3	1	1	32	Regional lymph nodes involved only	Regional	0	Localized/regional (Prostate cases)	No needle core biopsy/TURP performed	No prostatectomy/autopsy performed	1	1	1	2
14152768	0	87	3	1	1	2	1	3	4	4	3	2	1	1	1	0	3	4	3	2	3	1	1	18	Distant site(s)/node(s) involved	Distant	0	Distant	No needle core biopsy/TURP performed	No prostatectomy/autopsy performed	1	1	1	2
14210973	0	87	1	2	1	2	1	3	4	4	3	2	1	1	1	0	2	4	3	1	3	1	1	12	Distant site(s)/node(s) involved	Distant	0	Distant	No needle core biopsy/TURP performed	No prostatectomy/autopsy performed	1	1	1	2
14254826	0	87	1	2	1	2	2	3	4	4	3	1	1	2	1	0	2	4	3	2	2	1	1	4	Blank(s)	Blank(s)	0	Blank(s)	No needle core biopsy/TURP performed	No prostatectomy/autopsy performed	1	1	1	2
14279863	0	87	3	2	1	2	2	3	4	4	3	2	1	1	1	999	2	4	3	2	3	2	2	6	Blank(s)	Blank(s)	0	Blank(s)	No needle core biopsy/TURP performed	No prostatectomy/autopsy performed	1	0	0	2
14302463	0	87	4	3	1	2	2	4	4	4	3	2	3	3	3	999	3	4	3	2	3	2	2	4	Blank(s)	Blank(s)	99	Blank(s)	No needle core biopsy/TURP performed	No prostatectomy/autopsy performed	1	0	0	2
15543703	0	87	1	1	1	2	2	4	4	4	2	1	1	1	1	0	2	4	3	2	2	2	1	3	Blank(s)	Blank(s)	0	Blank(s)	No needle core biopsy/TURP performed	No prostatectomy/autopsy performed	1	0	1	2
15587128	0	87	1	1	2	1	1	3	4	4	3	2	1	1	2	0	2	4	3	2	3	2	1	15	Distant site(s)/node(s) involved	Distant	0	Distant	No needle core biopsy/TURP performed	No prostatectomy/autopsy performed	1	0	1	2
15948274	0	87	1	2	2	1	1	3	4	4	3	2	1	1	1	0	2	4	3	2	3	2	1	19	Distant site(s)/node(s) involved	Distant	0	Distant	No needle core biopsy/TURP performed	No prostatectomy/autopsy performed	1	0	1	2
16192602	0	87	1	2	2	1	1	3	4	4	3	#NULL!	3	3	3	999	2	4	3	2	3	2	1	16	Distant site(s)/node(s) involved	Distant	0	Distant	No needle core biopsy/TURP performed	No prostatectomy/autopsy performed	1	0	1	2
16378067	0	87	1	1	2	1	1	3	4	4	3	2	1	1	1	0	2	4	3	2	3	1	1	11	Distant site(s)/node(s) involved	Distant	0	Distant	No needle core biopsy/TURP performed	No prostatectomy/autopsy performed	1	1	1	2
16407372	0	87	1	1	2	1	2	3	4	4	3	2	1	1	1	1	2	4	3	2	3	2	2	18	Blank(s)	Blank(s)	0	Blank(s)	No needle core biopsy/TURP performed	No prostatectomy/autopsy performed	1	0	0	2
16437205	0	87	1	1	1	1	1	3	4	4	3	2	1	1	3	0	3	4	3	2	3	1	1	27	Distant site(s)/node(s) involved	Distant	0	Distant	No needle core biopsy/TURP performed	No prostatectomy/autopsy performed	1	1	1	2
16459006	0	87	1	2	2	1	1	3	4	4	3	2	3	3	3	0	2	4	3	2	3	1	1	4	Distant site(s)/node(s) involved	Distant	0	Distant	No needle core biopsy/TURP performed	No prostatectomy/autopsy performed	1	1	1	2
16557882	0	87	1	1	2	1	1	3	4	4	3	2	1	1	1	1	2	4	3	2	3	1	1	2	Distant site(s)/node(s) involved	Distant	0	Distant	No needle core biopsy/TURP performed	No prostatectomy/autopsy performed	1	1	1	2
16562096	0	87	1	2	2	1	1	3	4	4	3	2	1	1	1	0	2	4	1	2	3	1	1	5	Distant site(s)/node(s) involved	Distant	0	Distant	No needle core biopsy/TURP performed	No prostatectomy/autopsy performed	1	1	1	2
16590549	0	87	3	3	2	1	1	2	4	4	4	#NULL!	3	3	3	999	2	4	3	2	3	2	1	11	Unknown/unstaged/unspecified/DCO	Unknown/unstaged	0	Unstaged	No needle core biopsy/TURP performed	No prostatectomy/autopsy performed	1	0	1	2
16620625	0	87	1	2	2	1	1	3	4	4	3	1	1	1	1	6	2	4	3	2	3	2	1	27	Distant site(s)/node(s) involved	Distant	0	Distant	No needle core biopsy/TURP performed	No prostatectomy/autopsy performed	1	0	1	2
16624375	0	87	1	1	1	2	2	3	4	4	3	2	1	1	1	1	2	4	3	2	3	1	1	1	Distant site(s)/node(s) involved	Distant	0	Distant	No needle core biopsy/TURP performed	No prostatectomy/autopsy performed	1	1	1	2
16629034	0	87	1	2	2	1	2	3	4	4	3	2	1	1	1	0	2	4	3	2	3	1	1	6	Distant site(s)/node(s) involved	Distant	0	Distant	No needle core biopsy/TURP performed	No prostatectomy/autopsy performed	1	1	1	2
16634780	0	87	1	1	1	2	2	3	4	4	3	2	1	1	1	0	2	4	3	2	3	1	1	5	Distant site(s)/node(s) involved	Distant	0	Distant	No needle core biopsy/TURP performed	No prostatectomy/autopsy performed	1	1	1	2
16640536	0	87	1	1	2	1	2	3	4	4	3	2	1	1	3	0	2	4	3	2	3	2	2	49	Distant site(s)/node(s) involved	Distant	0	Distant	No needle core biopsy/TURP performed	No prostatectomy/autopsy performed	1	0	0	2
16655248	0	87	1	1	2	1	2	3	4	4	3	2	1	1	1	1	2	4	3	2	3	2	2	18	Blank(s)	Blank(s)	0	Blank(s)	No needle core biopsy/TURP performed	No prostatectomy/autopsy performed	1	0	0	2
16709235	0	87	1	2	2	1	2	3	4	4	3	2	1	1	1	1	2	4	3	2	3	1	1	7	Distant site(s)/node(s) involved	Distant	0	Blank(s)	No needle core biopsy/TURP performed	No prostatectomy/autopsy performed	1	1	1	2
16716156	0	87	1	2	2	1	2	3	4	4	3	2	1	1	1	999	2	4	3	2	3	1	1	17	Distant site(s)/node(s) involved	Distant	0	Blank(s)	No needle core biopsy/TURP performed	No prostatectomy/autopsy performed	1	1	1	2
16727771	0	87	1	1	2	1	2	3	4	4	3	2	1	1	1	0	2	4	3	2	3	1	1	18	Distant site(s)/node(s) involved	Distant	0	Blank(s)	No needle core biopsy/TURP performed	No prostatectomy/autopsy performed	1	1	1	2
16749295	0	87	1	1	1	2	2	3	4	4	3	2	1	1	1	0	2	4	3	2	3	1	1	3	Distant site(s)/node(s) involved	Distant	0	Blank(s)	No needle core biopsy/TURP performed	No prostatectomy/autopsy performed	1	1	1	2
16770459	0	87	1	2	1	2	2	3	4	4	3	2	1	1	1	0	2	4	1	2	3	2	2	19	Blank(s)	Blank(s)	0	Blank(s)	No needle core biopsy/TURP performed	No prostatectomy/autopsy performed	1	0	0	2
16798082	0	87	3	1	2	1	2	3	4	4	3	2	1	1	2	0	2	4	3	2	3	2	2	14	Blank(s)	Blank(s)	0	Blank(s)	No needle core biopsy/TURP performed	No prostatectomy/autopsy performed	1	0	0	2
16800771	0	87	1	2	2	1	2	3	4	4	3	2	1	1	1	0	2	4	3	2	3	2	1	5	Blank(s)	Blank(s)	0	Blank(s)	No needle core biopsy/TURP performed	No prostatectomy/autopsy performed	1	0	1	2
16825075	0	87	1	1	2	1	2	3	4	4	3	2	1	1	1	0	2	4	3	2	3	2	2	7	Blank(s)	Blank(s)	0	Blank(s)	No needle core biopsy/TURP performed	No prostatectomy/autopsy performed	1	0	0	2
16832271	0	87	1	1	2	2	2	3	4	4	3	2	1	1	1	1	2	4	1	2	3	2	2	6	Blank(s)	Blank(s)	0	Blank(s)	No needle core biopsy/TURP performed	No prostatectomy/autopsy performed	1	0	0	2
16865799	0	87	1	2	1	2	2	2	4	4	1	1	1	1	1	999	2	4	3	2	3	2	2	1	Blank(s)	Blank(s)	0	Blank(s)	No needle core biopsy/TURP performed	No prostatectomy/autopsy performed	1	0	0	2
19946772	0	87	1	1	2	2	2	4	4	4	3	2	1	1	1	2	2	4	1	2	3	1	1	4	Blank(s)	Blank(s)	0	Blank(s)	No needle core biopsy/TURP performed	No prostatectomy/autopsy performed	1	1	1	2
20210075	0	87	1	1	1	2	1	2	4	4	2	1	1	1	1	0	3	4	3	2	3	2	1	2	Regional by direct extension only	Regional	0	Localized/regional (Prostate cases)	No needle core biopsy/TURP performed	No prostatectomy/autopsy performed	1	0	1	2
20210266	0	87	1	2	2	2	1	3	4	4	3	2	1	1	1	0	2	4	1	2	3	1	1	15	Distant site(s)/node(s) involved	Distant	0	Distant	No needle core biopsy/TURP performed	No prostatectomy/autopsy performed	1	1	1	2
20239244	0	87	1	1	1	2	1	3	4	4	3	2	1	1	1	0	2	4	1	2	3	1	1	5	Distant site(s)/node(s) involved	Distant	0	Distant	No needle core biopsy/TURP performed	No prostatectomy/autopsy performed	1	1	1	2
20252896	0	87	1	2	1	2	2	3	4	4	3	2	1	1	1	0	1	4	3	2	1	2	2	17	Blank(s)	Blank(s)	23	Blank(s)	No needle core biopsy/TURP performed	No prostatectomy/autopsy performed	1	0	0	2
20253433	0	87	3	1	1	1	1	3	4	4	3	2	1	1	1	2	2	4	1	2	3	2	1	36	Distant site(s)/node(s) involved	Distant	0	Distant	No needle core biopsy/TURP performed	No prostatectomy/autopsy performed	1	0	1	2
20271072	0	87	1	2	1	2	1	3	4	4	3	2	1	1	2	999	2	4	3	2	3	2	1	15	Distant site(s)/node(s) involved	Distant	0	Distant	No needle core biopsy/TURP performed	No prostatectomy/autopsy performed	1	0	1	2
20286263	0	87	1	1	1	2	2	3	4	3	3	1	1	1	1	0	1	4	3	2	2	2	2	52	Distant site(s)/node(s) involved	Distant	30	Distant	No needle core biopsy/TURP performed	Primary pattern 4, secondary pattern 4	1	0	0	1
20287114	0	87	1	1	2	2	2	3	4	4	3	2	1	1	1	0	2	4	3	2	3	1	1	6	Distant site(s)/node(s) involved	Distant	0	Distant	No needle core biopsy/TURP performed	No prostatectomy/autopsy performed	1	1	1	2
20315047	0	87	1	1	1	2	2	4	4	4	3	2	1	1	1	999	2	4	3	2	3	1	1	4	Distant site(s)/node(s) involved	Distant	0	Blank(s)	No needle core biopsy/TURP performed	No prostatectomy/autopsy performed	1	1	1	2
20322570	0	87	1	1	1	2	2	4	4	4	3	1	1	1	1	1	2	4	1	2	3	2	2	34	Distant site(s)/node(s) involved	Distant	0	Blank(s)	No needle core biopsy/TURP performed	No prostatectomy/autopsy performed	1	0	0	2
20375014	0	87	1	1	1	2	2	3	4	4	3	2	1	1	1	1	2	4	3	2	3	2	1	2	Blank(s)	Blank(s)	0	Blank(s)	No needle core biopsy/TURP performed	No prostatectomy/autopsy performed	1	0	1	2
20382901	0	87	1	2	2	2	2	3	4	4	3	2	1	1	1	999	2	4	3	2	3	2	2	5	Blank(s)	Blank(s)	0	Blank(s)	No needle core biopsy/TURP performed	No prostatectomy/autopsy performed	1	0	0	2
20391328	0	87	1	1	2	1	2	4	4	4	4	1	1	1	1	999	2	4	3	2	3	2	2	2	Blank(s)	Blank(s)	0	Blank(s)	No needle core biopsy/TURP performed	No prostatectomy/autopsy performed	1	0	0	2
20402254	0	87	1	1	2	2	2	3	4	4	3	2	1	1	1	999	2	4	3	2	3	1	1	8	Blank(s)	Blank(s)	0	Blank(s)	No needle core biopsy/TURP performed	No prostatectomy/autopsy performed	1	1	1	2
20406635	0	87	1	1	2	1	2	4	4	4	4	#NULL!	3	3	3	999	2	4	3	2	3	1	1	20	Blank(s)	Blank(s)	0	Blank(s)	No needle core biopsy/TURP performed	No prostatectomy/autopsy performed	1	1	1	2
21997267	0	87	1	1	1	1	2	4	4	4	1	1	1	1	1	999	2	4	3	2	3	1	1	1	Localized only	Localized	0	Blank(s)	No needle core biopsy/TURP performed	No prostatectomy/autopsy performed	1	1	1	2
22022198	0	87	2	2	1	1	1	3	4	4	3	2	1	1	1	0	3	4	3	2	3	1	1	3	Distant site(s)/node(s) involved	Distant	0	Distant	No needle core biopsy/TURP performed	No prostatectomy/autopsy performed	1	1	1	2
22049359	0	87	1	2	1	1	1	3	4	4	3	2	2	1	1	0	2	4	3	2	3	1	1	8	Distant site(s)/node(s) involved	Distant	0	Distant	No needle core biopsy/TURP performed	No prostatectomy/autopsy performed	1	1	1	2
22070577	0	87	1	1	1	1	1	4	4	1	1	1	1	1	1	0	1	4	3	2	3	2	1	3	Localized only	Localized	70	Localized/regional (Prostate cases)	No needle core biopsy/TURP performed	Primary pattern 3, secondary pattern 3	1	0	1	1
22145674	0	87	2	1	1	1	2	3	4	4	3	2	1	1	1	0	2	4	3	2	3	2	1	15	Distant site(s)/node(s) involved	Distant	0	Distant	No needle core biopsy/TURP performed	No prostatectomy/autopsy performed	1	0	1	2
22160681	0	87	2	2	1	1	1	3	4	4	3	1	1	1	1	999	2	4	3	2	3	2	1	3	Distant site(s)/node(s) involved	Distant	0	Distant	No needle core biopsy/TURP performed	No prostatectomy/autopsy performed	1	0	1	2
22168839	0	87	1	2	1	1	1	4	4	4	4	#NULL!	3	3	3	999	2	4	3	2	3	1	1	4	Unknown/unstaged/unspecified/DCO	Unknown/unstaged	0	Unstaged	No needle core biopsy/TURP performed	No prostatectomy/autopsy performed	1	1	1	2
22197380	0	87	2	2	1	1	2	3	4	4	3	2	1	1	1	0	2	4	3	2	3	2	1	2	Distant site(s)/node(s) involved	Distant	0	Distant	No needle core biopsy/TURP performed	No prostatectomy/autopsy performed	1	0	1	2
22213657	0	87	1	1	1	1	2	4	4	4	4	#NULL!	3	3	3	999	2	4	3	2	3	2	1	7	Unknown/unstaged/unspecified/DCO	Unknown/unstaged	0	Unstaged	No needle core biopsy/TURP performed	No prostatectomy/autopsy performed	1	0	1	2
22215222	0	87	1	3	1	1	2	4	4	4	1	1	1	1	1	999	2	4	3	2	3	2	1	20	Localized only	Localized	0	Blank(s)	No needle core biopsy/TURP performed	No prostatectomy/autopsy performed	1	0	1	2
22238048	0	87	2	3	1	1	2	3	4	4	3	2	1	1	1	2	2	4	3	2	3	2	2	28	Distant site(s)/node(s) involved	Distant	0	Blank(s)	No needle core biopsy/TURP performed	No prostatectomy/autopsy performed	1	0	0	2
22326506	0	87	1	2	2	1	2	4	4	4	1	1	1	1	1	999	2	4	3	2	3	2	2	10	Blank(s)	Blank(s)	0	Blank(s)	No needle core biopsy/TURP performed	No prostatectomy/autopsy performed	1	0	0	2
22338790	0	87	1	1	2	1	2	4	4	4	3	2	1	1	1	999	2	4	3	2	3	1	1	1	Blank(s)	Blank(s)	0	Blank(s)	No needle core biopsy/TURP performed	No prostatectomy/autopsy performed	1	1	1	2
1210164	0	86	2	2	2	1	1	3	4	4	3	2	1	1	1	2	2	4	3	2	3	1	1	23	Distant site(s)/node(s) involved	Distant	0	Distant	No needle core biopsy/TURP performed	No prostatectomy/autopsy performed	1	1	1	2
1213199	0	86	3	1	2	1	1	3	4	4	3	2	1	1	1	0	2	4	3	2	3	1	1	8	Distant site(s)/node(s) involved	Distant	0	Distant	No needle core biopsy/TURP performed	No prostatectomy/autopsy performed	1	1	1	2
1230689	0	86	2	2	2	1	1	4	4	1	1	1	1	1	1	0	1	2	3	2	3	2	1	1	Localized only	Localized	70	Localized/regional (Prostate cases)	No needle core biopsy/TURP performed	Primary pattern 3, secondary pattern 3	1	0	1	1
1246454	0	86	1	1	2	1	1	3	4	4	3	2	1	1	1	1	2	4	3	2	3	2	1	22	Distant site(s)/node(s) involved	Distant	0	Distant	No needle core biopsy/TURP performed	No prostatectomy/autopsy performed	1	0	1	2
1260253	0	86	1	1	2	1	1	3	4	4	3	2	1	1	1	0	2	4	3	2	3	1	1	1	Distant site(s)/node(s) involved	Distant	0	Distant	No needle core biopsy/TURP performed	No prostatectomy/autopsy performed	1	1	1	2
1280683	0	86	3	2	2	1	1	4	4	4	3	2	1	1	2	2	2	4	3	2	3	1	1	13	Distant site(s)/node(s) involved	Distant	0	Distant	No needle core biopsy/TURP performed	No prostatectomy/autopsy performed	1	1	1	2
1283814	0	86	1	2	2	1	1	3	4	4	3	2	1	1	1	999	2	4	3	2	3	2	1	3	Distant site(s)/node(s) involved	Distant	0	Distant	No needle core biopsy/TURP performed	No prostatectomy/autopsy performed	1	0	1	2
1295318	0	86	1	1	2	1	1	4	4	4	3	2	1	1	1	999	2	4	3	2	3	1	1	10	Distant site(s)/node(s) involved	Distant	0	Distant	No needle core biopsy/TURP performed	No prostatectomy/autopsy performed	1	1	1	2
1295328	0	86	1	3	2	1	1	3	4	4	2	1	1	1	1	0	2	4	3	2	3	1	1	13	Regional lymph nodes involved only	Regional	0	Localized/regional (Prostate cases)	No needle core biopsy/TURP performed	No prostatectomy/autopsy performed	1	1	1	2
1300038	0	86	1	1	2	1	1	3	4	4	3	#NULL!	3	3	3	999	2	4	3	2	3	1	1	8	Distant site(s)/node(s) involved	Distant	0	Distant	No needle core biopsy/TURP performed	No prostatectomy/autopsy performed	1	1	1	2
1316792	0	86	1	2	2	1	1	3	4	4	3	2	1	2	1	999	2	4	3	2	3	1	1	2	Distant site(s)/node(s) involved	Distant	0	Distant	No needle core biopsy/TURP performed	No prostatectomy/autopsy performed	1	1	1	2
1356596	0	86	1	1	2	1	2	4	4	1	1	1	1	1	1	0	1	2	3	2	3	2	1	5	Localized only	Localized	70	Blank(s)	No needle core biopsy/TURP performed	Primary pattern 3, secondary pattern 3	1	0	1	1
1370486	0	86	3	1	2	1	2	3	4	4	3	2	1	1	1	0	2	4	3	1	3	2	2	53	Distant site(s)/node(s) involved	Distant	0	Distant	No needle core biopsy/TURP performed	No prostatectomy/autopsy performed	1	0	0	2
1384579	0	86	1	2	2	1	2	3	4	4	3	2	1	1	2	0	2	4	3	2	3	1	1	18	Distant site(s)/node(s) involved	Distant	0	Distant	No needle core biopsy/TURP performed	No prostatectomy/autopsy performed	1	1	1	2
1391248	0	86	3	1	2	1	1	3	4	4	3	2	1	1	1	0	2	4	3	2	3	2	2	70	Distant site(s)/node(s) involved	Distant	0	Distant	No needle core biopsy/TURP performed	No prostatectomy/autopsy performed	1	0	0	2
1432298	0	86	1	1	2	1	2	3	4	4	3	2	1	1	1	0	2	4	3	2	3	1	1	34	Distant site(s)/node(s) involved	Distant	0	Distant	No needle core biopsy/TURP performed	No prostatectomy/autopsy performed	1	1	1	2
1433379	0	86	1	2	2	1	1	3	4	4	3	2	1	1	1	0	2	4	3	2	3	1	1	33	Distant site(s)/node(s) involved	Distant	0	Distant	No needle core biopsy/TURP performed	No prostatectomy/autopsy performed	1	1	1	2
1448937	0	86	1	1	2	1	2	3	4	4	3	2	1	1	1	999	2	4	3	2	3	1	1	4	Distant site(s)/node(s) involved	Distant	0	Blank(s)	No needle core biopsy/TURP performed	No prostatectomy/autopsy performed	1	1	1	2
1512667	0	86	3	1	2	1	2	3	4	4	2	1	1	1	1	0	2	3	3	2	2	2	2	9	Blank(s)	Blank(s)	0	Blank(s)	No needle core biopsy/TURP performed	No prostatectomy/autopsy performed	1	0	0	2
1538719	0	86	2	2	2	1	2	3	4	4	3	2	1	1	1	3	2	4	3	2	3	2	2	1	Blank(s)	Blank(s)	0	Blank(s)	No needle core biopsy/TURP performed	No prostatectomy/autopsy performed	1	0	0	2
1559747	0	86	3	2	2	1	2	3	4	4	3	2	1	1	1	2	2	4	3	2	3	1	1	5	Blank(s)	Blank(s)	0	Blank(s)	No needle core biopsy/TURP performed	No prostatectomy/autopsy performed	1	1	1	2
1588868	0	86	1	1	2	1	2	3	4	4	3	2	1	1	1	0	2	4	3	2	3	1	1	11	Blank(s)	Blank(s)	0	Blank(s)	No needle core biopsy/TURP performed	No prostatectomy/autopsy performed	1	1	1	2
4755247	0	86	1	1	2	2	1	4	4	1	1	1	1	1	1	0	1	4	3	2	3	2	1	6	Localized only	Localized	50	Localized/regional (Prostate cases)	No needle core biopsy/TURP performed	Primary pattern 3, secondary pattern 3	1	0	1	1
5402755	0	86	1	1	2	2	2	3	4	4	3	1	1	1	1	1	2	4	3	2	3	1	1	7	Distant site(s)/node(s) involved	Distant	0	Distant	No needle core biopsy/TURP performed	No prostatectomy/autopsy performed	1	1	1	2
5452319	0	86	1	1	2	2	1	3	4	4	3	2	3	3	3	0	2	4	3	2	3	2	1	5	Distant site(s)/node(s) involved	Distant	0	Distant	No needle core biopsy/TURP performed	No prostatectomy/autopsy performed	1	0	1	2
5556368	0	86	1	2	2	1	1	3	4	4	3	1	1	1	1	0	2	4	3	2	3	1	1	20	Distant site(s)/node(s) involved	Distant	0	Distant	No needle core biopsy/TURP performed	No prostatectomy/autopsy performed	1	1	1	2
5595801	0	86	1	1	1	2	1	3	4	4	3	2	3	3	3	0	2	4	3	2	3	1	1	13	Distant site(s)/node(s) involved	Distant	0	Distant	No needle core biopsy/TURP performed	No prostatectomy/autopsy performed	1	1	1	2
5634421	0	86	1	1	2	1	1	4	4	4	1	1	1	1	1	0	1	4	3	2	3	2	1	1	Localized only	Localized	23	Localized/regional (Prostate cases)	No needle core biopsy/TURP performed	No prostatectomy/autopsy performed	1	0	1	2
5673128	0	86	1	2	1	2	1	3	4	4	3	2	1	2	1	1	2	4	3	2	3	2	1	9	Distant site(s)/node(s) involved	Distant	0	Distant	No needle core biopsy/TURP performed	No prostatectomy/autopsy performed	1	0	1	2
5684717	0	86	1	1	2	2	1	4	4	4	1	1	1	1	1	14	2	4	3	2	3	1	1	26	Localized only	Localized	0	Localized/regional (Prostate cases)	No needle core biopsy/TURP performed	No prostatectomy/autopsy performed	1	1	1	2
5695643	0	86	1	1	2	1	1	3	4	4	3	2	1	1	1	0	2	4	1	2	3	1	1	6	Distant site(s)/node(s) involved	Distant	0	Distant	No needle core biopsy/TURP performed	No prostatectomy/autopsy performed	1	1	1	2
5734204	0	86	1	1	2	1	1	4	4	4	3	1	1	1	1	999	2	4	3	2	3	1	1	24	Distant site(s)/node(s) involved	Distant	0	Distant	No needle core biopsy/TURP performed	No prostatectomy/autopsy performed	1	1	1	2
5778896	0	86	1	1	2	1	2	3	4	4	3	2	1	1	1	0	2	4	3	2	3	1	1	19	Distant site(s)/node(s) involved	Distant	0	Distant	No needle core biopsy/TURP performed	No prostatectomy/autopsy performed	1	1	1	2
5799489	0	86	1	1	1	2	2	3	4	4	3	2	1	1	1	1	2	4	3	2	3	1	1	4	Distant site(s)/node(s) involved	Distant	0	Distant	No needle core biopsy/TURP performed	No prostatectomy/autopsy performed	1	1	1	2
5807852	0	86	1	1	2	2	2	3	4	4	3	2	1	1	1	0	2	4	3	2	3	1	1	1	Distant site(s)/node(s) involved	Distant	0	Distant	No needle core biopsy/TURP performed	No prostatectomy/autopsy performed	1	1	1	2
5817385	0	86	1	1	2	2	2	4	4	4	3	1	1	1	1	999	3	4	3	2	3	1	1	17	Distant site(s)/node(s) involved	Distant	99	Blank(s)	No needle core biopsy/TURP performed	No prostatectomy/autopsy performed	1	1	1	2
5849112	0	86	1	2	2	2	2	3	4	4	4	#NULL!	3	3	3	999	2	4	3	2	3	1	1	1	Unknown/unstaged/unspecified/DCO	Unknown/unstaged	0	Blank(s)	No needle core biopsy/TURP performed	No prostatectomy/autopsy performed	1	1	1	2
5856189	0	86	1	2	1	2	2	4	4	4	1	1	1	1	1	1	1	4	3	2	1	1	1	8	Localized only	Localized	23	Blank(s)	No needle core biopsy/TURP performed	No prostatectomy/autopsy performed	1	1	1	2
5867990	0	86	1	2	2	2	2	3	4	4	3	1	1	1	1	1	2	4	3	2	3	2	1	17	Distant site(s)/node(s) involved	Distant	0	Blank(s)	No needle core biopsy/TURP performed	No prostatectomy/autopsy performed	1	0	1	2
5872062	0	86	1	2	2	1	2	3	4	4	3	2	1	1	1	2	2	4	3	2	3	2	1	15	Distant site(s)/node(s) involved	Distant	0	Blank(s)	No needle core biopsy/TURP performed	No prostatectomy/autopsy performed	1	0	1	2
5873468	0	86	1	1	2	2	2	3	4	4	3	2	1	1	1	0	2	4	3	2	3	2	2	31	Distant site(s)/node(s) involved	Distant	0	Blank(s)	No needle core biopsy/TURP performed	No prostatectomy/autopsy performed	1	0	0	2
5891655	0	86	1	2	2	1	2	4	4	4	3	2	1	1	2	1	2	4	3	2	3	1	1	8	Blank(s)	Blank(s)	0	Blank(s)	No needle core biopsy/TURP performed	No prostatectomy/autopsy performed	1	1	1	2
5893942	0	86	1	1	1	2	2	3	4	4	3	2	1	1	1	2	2	4	1	2	3	1	1	11	Blank(s)	Blank(s)	0	Blank(s)	No needle core biopsy/TURP performed	No prostatectomy/autopsy performed	1	1	1	2
5895366	0	86	1	2	2	2	2	3	4	4	3	2	1	1	1	0	2	4	1	2	3	1	1	6	Blank(s)	Blank(s)	0	Blank(s)	No needle core biopsy/TURP performed	No prostatectomy/autopsy performed	1	1	1	2
5906294	0	86	4	1	1	2	2	3	4	4	3	2	1	1	1	0	2	4	3	2	3	2	2	18	Blank(s)	Blank(s)	0	Blank(s)	No needle core biopsy/TURP performed	No prostatectomy/autopsy performed	1	0	0	2
5912209	0	86	1	2	2	2	2	3	4	4	3	2	1	1	1	0	2	4	3	2	3	2	2	20	Blank(s)	Blank(s)	0	Blank(s)	No needle core biopsy/TURP performed	No prostatectomy/autopsy performed	1	0	0	2
5920940	0	86	1	2	2	1	2	3	4	4	3	2	1	1	1	2	2	4	3	2	3	2	2	17	Blank(s)	Blank(s)	0	Blank(s)	Not documented; Not assessed or unknown if assessed	Not documented; Not assessed or unknown if assessed	1	0	0	2
9088158	0	86	1	1	2	2	1	4	4	3	1	1	1	1	1	0	1	2	3	2	3	2	1	4	Localized only	Localized	50	Localized/regional (Prostate cases)	No needle core biopsy/TURP performed	Primary pattern 4, secondary pattern 4	1	0	1	1
9153133	0	86	3	2	2	2	1	3	4	4	3	2	1	1	1	0	2	4	3	2	3	2	1	52	Distant site(s)/node(s) involved	Distant	0	Distant	No needle core biopsy/TURP performed	No prostatectomy/autopsy performed	1	0	1	2
9199430	0	86	3	1	2	2	2	3	4	4	3	2	1	1	1	999	2	4	3	2	3	1	1	13	Distant site(s)/node(s) involved	Distant	0	Blank(s)	No needle core biopsy/TURP performed	No prostatectomy/autopsy performed	1	1	1	2
9205280	0	86	1	1	1	2	2	3	4	4	3	2	1	1	1	0	2	4	3	2	3	1	1	30	Distant site(s)/node(s) involved	Distant	0	Distant	No needle core biopsy/TURP performed	No prostatectomy/autopsy performed	1	1	1	2
9207151	0	86	1	2	2	2	2	3	4	4	3	2	1	1	1	0	2	4	3	2	3	2	2	31	Distant site(s)/node(s) involved	Distant	0	Blank(s)	No needle core biopsy/TURP performed	No prostatectomy/autopsy performed	1	0	0	2
9214962	0	86	3	3	2	2	2	4	4	3	1	1	1	1	1	0	1	1	3	2	3	2	2	18	Blank(s)	Blank(s)	50	Blank(s)	No needle core biopsy/TURP performed	Primary pattern 4, secondary pattern 5	1	0	0	1
9215519	0	86	3	1	1	2	2	3	4	4	3	2	1	1	1	1	2	4	3	2	3	2	1	3	Blank(s)	Blank(s)	0	Blank(s)	No needle core biopsy/TURP performed	No prostatectomy/autopsy performed	1	0	1	2
10286228	0	86	1	1	1	2	2	4	4	4	3	1	1	1	1	999	2	4	3	2	3	1	1	11	Blank(s)	Blank(s)	0	Blank(s)	No needle core biopsy/TURP performed	No prostatectomy/autopsy performed	1	1	1	2
10642856	0	86	1	2	1	2	1	3	4	4	3	2	1	1	1	1	2	4	3	2	3	1	1	6	Distant site(s)/node(s) involved	Distant	0	Distant	No needle core biopsy/TURP performed	No prostatectomy/autopsy performed	1	1	1	2
10738343	0	86	1	2	2	2	1	3	4	4	4	#NULL!	1	3	3	999	2	4	3	2	3	1	1	2	Unknown/unstaged/unspecified/DCO	Unknown/unstaged	0	Unstaged	No needle core biopsy/TURP performed	No prostatectomy/autopsy performed	1	1	1	2
10763169	0	86	1	1	1	2	1	4	4	4	1	1	1	1	1	0	1	4	3	2	3	2	2	75	Localized only	Localized	22	Localized/regional (Prostate cases)	No needle core biopsy/TURP performed	No prostatectomy/autopsy performed	1	0	0	2
10875881	0	86	1	1	1	2	2	3	4	4	3	2	1	1	1	999	2	4	3	2	3	1	1	1	Blank(s)	Blank(s)	0	Blank(s)	No needle core biopsy/TURP performed	No prostatectomy/autopsy performed	1	1	1	2
10889790	0	86	1	1	1	2	1	4	4	3	2	1	1	1	1	0	1	4	3	2	2	2	1	28	Regional by direct extension only	Regional	50	Localized/regional (Prostate cases)	No needle core biopsy/TURP performed	Primary pattern 4, secondary pattern 5	1	0	1	1
10960422	0	86	1	2	1	2	1	3	4	4	3	2	1	1	1	0	2	4	3	2	3	1	1	6	Distant site(s)/node(s) involved	Distant	0	Distant	No needle core biopsy/TURP performed	No prostatectomy/autopsy performed	1	1	1	2
11004723	0	86	1	1	1	2	1	3	4	4	3	2	1	1	1	999	2	4	3	2	3	1	1	11	Distant site(s)/node(s) involved	Distant	0	Distant	No needle core biopsy/TURP performed	No prostatectomy/autopsy performed	1	1	1	2
11053912	0	86	1	1	1	2	1	3	4	4	3	2	1	1	1	0	2	4	1	2	1	1	1	39	Distant site(s)/node(s) involved	Distant	0	Distant	No needle core biopsy/TURP performed	No prostatectomy/autopsy performed	1	1	1	2
11085651	0	86	1	2	1	2	1	4	4	4	3	2	1	1	1	1	2	4	3	1	3	1	1	24	Distant site(s)/node(s) involved	Distant	0	Distant	No needle core biopsy/TURP performed	No prostatectomy/autopsy performed	1	1	1	2
11111259	0	86	1	1	1	2	1	4	4	4	2	1	1	1	1	999	2	4	3	2	3	1	1	15	Regional by direct extension only	Regional	0	Localized/regional (Prostate cases)	No needle core biopsy/TURP performed	No prostatectomy/autopsy performed	1	1	1	2
11112217	0	86	1	1	1	2	1	3	4	4	3	2	1	1	2	999	2	4	3	2	3	1	1	1	Distant site(s)/node(s) involved	Distant	0	Distant	No needle core biopsy/TURP performed	No prostatectomy/autopsy performed	1	1	1	2
11121355	0	86	1	1	1	2	1	4	4	4	3	2	3	3	3	999	3	4	3	2	3	1	1	1	Distant site(s)/node(s) involved	Distant	0	Distant	No needle core biopsy/TURP performed	No prostatectomy/autopsy performed	1	1	1	2
11140087	0	86	1	2	1	2	1	3	4	4	3	2	1	1	1	0	2	4	3	2	3	1	1	22	Distant site(s)/node(s) involved	Distant	0	Distant	No needle core biopsy/TURP performed	No prostatectomy/autopsy performed	1	1	1	2
11159965	0	86	1	1	1	2	2	3	4	4	3	1	1	1	1	0	2	4	3	2	3	2	1	38	Distant site(s)/node(s) involved	Distant	0	Distant	No needle core biopsy/TURP performed	No prostatectomy/autopsy performed	1	0	1	2
11164033	0	86	1	2	1	2	2	3	4	4	3	2	1	1	1	0	2	4	3	2	3	2	1	39	Distant site(s)/node(s) involved	Distant	0	Distant	No needle core biopsy/TURP performed	No prostatectomy/autopsy performed	1	0	1	2
11169779	0	86	1	1	1	2	2	3	4	4	3	2	1	1	1	1	2	4	1	2	3	2	1	59	Distant site(s)/node(s) involved	Distant	0	Distant	No needle core biopsy/TURP performed	No prostatectomy/autopsy performed	1	0	1	2
11170299	0	86	1	2	1	2	1	3	4	4	3	2	3	3	3	9	2	4	3	2	3	1	1	16	Distant site(s)/node(s) involved	Distant	0	Distant	No needle core biopsy/TURP performed	No prostatectomy/autopsy performed	1	1	1	2
11172510	0	86	1	1	1	2	2	3	4	4	3	2	1	1	1	0	2	4	3	2	3	1	1	21	Distant site(s)/node(s) involved	Distant	0	Distant	No needle core biopsy/TURP performed	No prostatectomy/autopsy performed	1	1	1	2
11177772	0	86	1	1	1	2	2	4	4	4	3	2	1	1	1	0	2	4	3	2	3	2	2	19	Blank(s)	Blank(s)	0	Blank(s)	No needle core biopsy/TURP performed	No prostatectomy/autopsy performed	1	0	0	2
11183488	0	86	1	2	1	2	2	3	4	4	3	2	1	1	1	1	2	4	3	2	3	2	1	5	Distant site(s)/node(s) involved	Distant	0	Blank(s)	No needle core biopsy/TURP performed	No prostatectomy/autopsy performed	1	0	1	2
11197545	0	86	1	1	1	2	2	4	4	4	3	2	1	1	1	999	2	4	3	2	3	1	1	14	Distant site(s)/node(s) involved	Distant	0	Blank(s)	No needle core biopsy/TURP performed	No prostatectomy/autopsy performed	1	1	1	2
11271883	0	86	1	2	1	2	2	3	4	4	3	2	1	1	1	1	2	4	3	2	3	2	2	6	Blank(s)	Blank(s)	0	Blank(s)	No needle core biopsy/TURP performed	No prostatectomy/autopsy performed	1	0	0	2
11290057	0	86	1	1	1	2	2	4	4	4	1	1	1	1	1	0	2	4	3	2	3	1	1	13	Blank(s)	Blank(s)	0	Blank(s)	No needle core biopsy/TURP performed	No prostatectomy/autopsy performed	1	1	1	2
14180647	0	86	1	2	1	2	1	3	4	4	3	2	1	1	1	0	2	4	3	2	3	1	1	14	Distant site(s)/node(s) involved	Distant	0	Distant	No needle core biopsy/TURP performed	No prostatectomy/autopsy performed	1	1	1	2
14189708	0	86	1	1	1	2	1	3	4	4	3	2	1	1	1	0	2	4	3	2	3	1	1	42	Distant site(s)/node(s) involved	Distant	0	Distant	No needle core biopsy/TURP performed	No prostatectomy/autopsy performed	1	1	1	2
14210822	0	86	1	1	1	2	2	3	4	4	3	2	1	1	1	2	2	4	3	2	3	2	1	29	Distant site(s)/node(s) involved	Distant	0	Distant	No needle core biopsy/TURP performed	No prostatectomy/autopsy performed	1	0	1	2
14239170	0	86	1	2	1	2	2	4	4	1	1	1	1	1	1	0	1	4	3	2	3	2	2	29	Localized only	Localized	30	Blank(s)	No needle core biopsy/TURP performed	Primary pattern 3, secondary pattern 3	1	0	0	1
14258274	0	86	3	1	1	2	2	3	4	4	4	1	1	1	1	21	2	4	3	2	3	2	2	36	Unknown/unstaged/unspecified/DCO	Unknown/unstaged	0	Blank(s)	No needle core biopsy/TURP performed	No prostatectomy/autopsy performed	1	0	0	2
16009458	0	86	1	2	1	2	2	3	4	4	3	2	1	1	1	1	2	4	3	2	3	2	1	3	Distant site(s)/node(s) involved	Distant	0	Blank(s)	No needle core biopsy/TURP performed	No prostatectomy/autopsy performed	1	0	1	2
16121609	0	86	1	1	1	2	1	3	4	4	3	2	1	1	1	1	2	4	3	2	3	2	1	6	Distant site(s)/node(s) involved	Distant	0	Distant	No needle core biopsy/TURP performed	No prostatectomy/autopsy performed	1	0	1	2
16188588	0	86	1	1	1	2	1	3	4	4	3	2	1	1	1	0	2	3	3	2	2	1	1	9	Distant site(s)/node(s) involved	Distant	0	Distant	No needle core biopsy/TURP performed	No prostatectomy/autopsy performed	1	1	1	2
16325144	0	86	1	1	2	1	1	3	4	4	3	2	3	3	3	0	2	4	3	2	3	1	1	17	Distant site(s)/node(s) involved	Distant	0	Distant	No needle core biopsy/TURP performed	No prostatectomy/autopsy performed	1	1	1	2
16406569	0	86	1	2	2	1	1	3	4	4	3	1	1	1	1	0	2	4	3	2	3	2	2	110	Distant site(s)/node(s) involved	Distant	0	Distant	No needle core biopsy/TURP performed	No prostatectomy/autopsy performed	1	0	0	2
16410148	0	86	1	2	2	1	1	3	4	4	1	1	1	1	1	999	2	4	3	2	3	2	1	1	Localized only	Localized	0	Localized/regional (Prostate cases)	No needle core biopsy/TURP performed	No prostatectomy/autopsy performed	1	0	1	2
16412271	0	86	1	3	2	1	1	3	4	4	4	#NULL!	1	1	1	999	2	4	3	2	3	1	1	29	Unknown/unstaged/unspecified/DCO	Unknown/unstaged	0	Unstaged	No needle core biopsy/TURP performed	No prostatectomy/autopsy performed	1	1	1	2
16419666	0	86	1	2	1	2	1	3	4	4	3	2	1	1	1	0	2	4	3	2	3	2	1	5	Distant site(s)/node(s) involved	Distant	0	Distant	No needle core biopsy/TURP performed	No prostatectomy/autopsy performed	1	0	1	2
16459026	0	86	1	2	2	1	1	3	4	4	3	2	1	1	1	0	2	4	3	2	3	2	2	112	Distant site(s)/node(s) involved	Distant	0	Distant	No needle core biopsy/TURP performed	No prostatectomy/autopsy performed	1	0	0	2
16464724	0	86	1	1	2	1	1	4	4	1	1	1	1	1	1	0	1	1	3	2	3	2	2	92	Localized only	Localized	70	Localized/regional (Prostate cases)	No needle core biopsy/TURP performed	Primary pattern 3, secondary pattern 3	1	0	0	1
16467004	0	86	1	1	1	2	1	3	4	4	3	2	1	1	1	1	2	4	3	2	3	2	1	45	Distant site(s)/node(s) involved	Distant	0	Distant	No needle core biopsy/TURP performed	No prostatectomy/autopsy performed	1	0	1	2
16548185	0	86	1	2	2	1	1	3	4	4	3	2	1	1	1	0	2	4	3	2	3	1	1	7	Distant site(s)/node(s) involved	Distant	0	Distant	No needle core biopsy/TURP performed	No prostatectomy/autopsy performed	1	1	1	2
16557310	0	86	1	1	1	2	1	3	4	4	3	2	1	1	1	1	2	4	3	2	3	1	1	24	Distant site(s)/node(s) involved	Distant	0	Distant	No needle core biopsy/TURP performed	No prostatectomy/autopsy performed	1	1	1	2
16584968	0	86	1	2	2	1	1	3	4	4	3	2	1	1	1	999	2	4	3	2	3	1	1	15	Distant site(s)/node(s) involved	Distant	0	Distant	No needle core biopsy/TURP performed	No prostatectomy/autopsy performed	1	1	1	2
16585097	0	86	1	1	2	1	1	3	4	4	3	2	1	1	3	1	2	4	1	2	3	2	1	10	Distant site(s)/node(s) involved	Distant	0	Distant	No needle core biopsy/TURP performed	No prostatectomy/autopsy performed	1	0	1	2
16586846	0	86	3	2	2	1	1	3	4	4	3	2	1	1	1	999	2	4	3	2	3	1	1	4	Distant site(s)/node(s) involved	Distant	0	Distant	No needle core biopsy/TURP performed	No prostatectomy/autopsy performed	1	1	1	2
16606892	0	86	1	1	2	1	2	3	4	4	3	2	1	1	1	0	2	4	3	2	3	1	1	8	Distant site(s)/node(s) involved	Distant	0	Distant	No needle core biopsy/TURP performed	No prostatectomy/autopsy performed	1	1	1	2
16611994	0	86	2	1	1	1	2	3	4	4	3	2	1	1	1	0	2	4	3	2	3	2	2	57	Distant site(s)/node(s) involved	Distant	0	Distant	No needle core biopsy/TURP performed	No prostatectomy/autopsy performed	1	0	0	2
16621676	0	86	1	1	1	2	2	4	4	2	1	1	1	1	1	0	1	2	3	2	3	2	1	1	Localized only	Localized	70	Blank(s)	No needle core biopsy/TURP performed	Primary pattern 3, secondary pattern 4	1	0	1	1
16626839	0	86	1	1	2	1	2	3	4	4	3	2	1	1	1	999	2	4	3	2	3	1	1	6	Distant site(s)/node(s) involved	Distant	0	Distant	No needle core biopsy/TURP performed	No prostatectomy/autopsy performed	1	1	1	2
16643437	0	86	1	1	2	1	2	3	4	4	3	2	3	3	3	0	2	4	3	2	3	1	1	22	Distant site(s)/node(s) involved	Distant	0	Distant	No needle core biopsy/TURP performed	No prostatectomy/autopsy performed	1	1	1	2
16659299	0	86	1	1	2	2	2	4	4	1	1	1	1	1	1	0	1	2	3	2	3	2	2	40	Localized only	Localized	70	Blank(s)	No needle core biopsy/TURP performed	Primary pattern 3, secondary pattern 3	1	0	0	1
16662884	0	86	1	1	2	1	2	3	4	4	3	2	1	1	1	0	2	4	3	2	3	2	1	24	Distant site(s)/node(s) involved	Distant	0	Blank(s)	No needle core biopsy/TURP performed	No prostatectomy/autopsy performed	1	0	1	2
16667714	0	86	1	3	1	2	2	4	4	2	1	1	1	1	1	0	1	2	3	2	3	2	1	10	Localized only	Localized	70	Blank(s)	No needle core biopsy/TURP performed	Primary pattern 3, secondary pattern 4	1	0	1	1
16676815	0	86	1	1	1	1	2	3	4	4	3	2	1	1	1	3	2	4	3	2	3	1	1	26	Distant site(s)/node(s) involved	Distant	0	Blank(s)	No needle core biopsy/TURP performed	No prostatectomy/autopsy performed	1	1	1	2
16701678	0	86	1	1	2	1	2	3	4	4	3	2	1	1	1	1	2	4	3	2	3	1	1	6	Distant site(s)/node(s) involved	Distant	0	Blank(s)	No needle core biopsy/TURP performed	No prostatectomy/autopsy performed	1	1	1	2
16704420	0	86	1	1	2	1	2	3	4	4	3	2	1	1	1	0	2	4	3	2	3	1	1	21	Distant site(s)/node(s) involved	Distant	0	Blank(s)	No needle core biopsy/TURP performed	No prostatectomy/autopsy performed	1	1	1	2
16706921	0	86	1	2	1	2	2	3	4	4	3	2	1	1	1	0	2	4	3	2	3	1	1	16	Distant site(s)/node(s) involved	Distant	0	Blank(s)	No needle core biopsy/TURP performed	No prostatectomy/autopsy performed	1	1	1	2
16715400	0	86	1	1	2	1	2	3	4	4	3	2	1	1	1	0	3	4	3	2	3	1	1	9	Distant site(s)/node(s) involved	Distant	0	Blank(s)	No needle core biopsy/TURP performed	No prostatectomy/autopsy performed	1	1	1	2
16731792	0	86	1	2	2	1	2	3	4	4	3	1	1	1	1	0	2	4	3	2	3	1	1	2	Distant site(s)/node(s) involved	Distant	0	Blank(s)	No needle core biopsy/TURP performed	No prostatectomy/autopsy performed	1	1	1	2
16742825	0	86	1	1	2	2	2	4	4	4	2	1	1	1	1	0	1	4	3	2	3	2	2	27	Regional by direct extension only	Regional	26	Blank(s)	No needle core biopsy/TURP performed	No prostatectomy/autopsy performed	1	0	0	2
16744458	0	86	3	2	2	1	2	3	4	4	2	1	1	1	1	0	2	4	3	2	3	1	1	5	Regional by direct extension only	Regional	0	Blank(s)	No needle core biopsy/TURP performed	No prostatectomy/autopsy performed	1	1	1	2
16747562	0	86	3	1	2	1	2	3	4	4	3	2	1	1	1	1	2	4	3	2	3	1	1	17	Distant site(s)/node(s) involved	Distant	0	Blank(s)	No needle core biopsy/TURP performed	No prostatectomy/autopsy performed	1	1	1	2
16749261	0	86	1	1	1	2	2	3	4	4	3	1	1	1	1	0	2	4	3	2	3	2	1	15	Distant site(s)/node(s) involved	Distant	0	Blank(s)	No needle core biopsy/TURP performed	No prostatectomy/autopsy performed	1	0	1	2
16773707	0	86	1	1	2	1	2	3	4	4	3	2	1	1	2	999	2	4	3	2	3	1	1	4	Distant site(s)/node(s) involved	Distant	0	Blank(s)	No needle core biopsy/TURP performed	No prostatectomy/autopsy performed	1	1	1	2
16781757	0	86	1	1	1	2	2	3	4	4	3	2	1	1	1	0	2	4	3	2	3	1	1	29	Distant site(s)/node(s) involved	Distant	0	Blank(s)	No needle core biopsy/TURP performed	No prostatectomy/autopsy performed	1	1	1	2
16820594	0	86	3	2	2	1	2	3	4	4	3	2	1	1	3	0	2	4	3	2	3	2	2	7	Blank(s)	Blank(s)	0	Blank(s)	No needle core biopsy/TURP performed	No prostatectomy/autopsy performed	1	0	0	2
16871216	0	86	1	1	2	1	2	3	4	4	3	2	1	1	1	1	2	4	1	2	3	2	1	1	Blank(s)	Blank(s)	0	Blank(s)	No needle core biopsy/TURP performed	No prostatectomy/autopsy performed	1	0	1	2
16906333	0	86	1	2	2	1	2	3	4	4	3	2	1	1	1	999	2	4	3	2	3	2	2	5	Blank(s)	Blank(s)	0	Blank(s)	No needle core biopsy/TURP performed	No prostatectomy/autopsy performed	1	0	0	2
20171877	0	86	1	2	2	1	2	3	4	4	3	2	1	1	1	1	2	4	1	2	3	1	1	8	Distant site(s)/node(s) involved	Distant	0	Blank(s)	No needle core biopsy/TURP performed	No prostatectomy/autopsy performed	1	1	1	2
20211043	0	86	1	2	1	1	1	3	4	4	3	2	1	1	1	3	2	4	3	2	3	1	1	12	Distant site(s)/node(s) involved	Distant	0	Distant	No needle core biopsy/TURP performed	No prostatectomy/autopsy performed	1	1	1	2
20211468	0	86	1	1	1	2	1	3	4	4	3	2	1	1	1	0	2	4	3	2	3	1	1	15	Distant site(s)/node(s) involved	Distant	0	Distant	No needle core biopsy/TURP performed	No prostatectomy/autopsy performed	1	1	1	2
20211574	0	86	1	2	1	2	1	3	4	4	4	1	1	1	1	0	2	4	3	2	3	2	1	73	Unknown/unstaged/unspecified/DCO	Unknown/unstaged	0	Unstaged	No needle core biopsy/TURP performed	No prostatectomy/autopsy performed	1	0	1	2
20216449	0	86	1	2	2	2	1	3	4	4	3	2	1	1	1	1	2	4	1	2	3	1	1	6	Distant site(s)/node(s) involved	Distant	0	Distant	No needle core biopsy/TURP performed	No prostatectomy/autopsy performed	1	1	1	2
20222036	0	86	1	1	1	2	1	3	4	4	3	2	1	1	1	999	2	4	3	2	3	2	1	10	Distant site(s)/node(s) involved	Distant	0	Distant	No needle core biopsy/TURP performed	No prostatectomy/autopsy performed	1	0	1	2
20224453	0	86	1	1	2	2	1	3	4	4	3	2	1	1	1	0	2	4	1	1	3	2	1	38	Distant site(s)/node(s) involved	Distant	0	Distant	No needle core biopsy/TURP performed	No prostatectomy/autopsy performed	1	0	1	2
20246737	0	86	1	1	1	1	1	3	4	4	3	2	1	1	1	1	2	4	3	2	3	1	1	10	Distant site(s)/node(s) involved	Distant	0	Distant	No needle core biopsy/TURP performed	No prostatectomy/autopsy performed	1	1	1	2
20254592	0	86	1	1	1	2	1	3	4	4	3	2	1	1	2	999	2	4	3	2	3	1	1	18	Distant site(s)/node(s) involved	Distant	0	Distant	No needle core biopsy/TURP performed	No prostatectomy/autopsy performed	1	1	1	2
20289084	0	86	1	2	1	2	1	4	4	4	3	2	1	1	1	999	2	4	3	2	3	2	1	1	Distant site(s)/node(s) involved	Distant	0	Distant	No needle core biopsy/TURP performed	No prostatectomy/autopsy performed	1	0	1	2
20290943	0	86	3	1	2	1	2	3	4	4	3	2	1	1	1	1	2	4	1	2	3	1	1	41	Distant site(s)/node(s) involved	Distant	0	Distant	No needle core biopsy/TURP performed	No prostatectomy/autopsy performed	1	1	1	2
20299207	0	86	1	1	2	1	2	3	4	4	3	2	1	1	1	1	2	4	3	2	3	1	1	16	Distant site(s)/node(s) involved	Distant	0	Distant	No needle core biopsy/TURP performed	No prostatectomy/autopsy performed	1	1	1	2
20336005	0	86	1	1	2	2	2	3	4	4	3	2	1	1	2	0	2	4	3	2	3	1	1	18	Distant site(s)/node(s) involved	Distant	0	Blank(s)	No needle core biopsy/TURP performed	No prostatectomy/autopsy performed	1	1	1	2
20369664	0	86	1	1	2	1	2	4	4	2	1	1	1	1	1	0	1	4	3	2	3	2	2	20	Blank(s)	Blank(s)	30	Blank(s)	No needle core biopsy/TURP performed	Primary pattern 3, secondary pattern 4	1	0	0	1
20388576	0	86	1	1	2	1	2	3	4	4	3	2	1	1	1	1	2	4	3	2	3	2	2	18	Blank(s)	Blank(s)	0	Blank(s)	No needle core biopsy/TURP performed	No prostatectomy/autopsy performed	1	0	0	2
20388690	0	86	1	2	1	2	2	3	4	3	3	1	1	1	1	0	1	4	3	2	1	2	2	10	Blank(s)	Blank(s)	30	Blank(s)	No needle core biopsy/TURP performed	Primary pattern 4, secondary pattern 5	1	0	0	1
20388751	0	86	1	2	1	2	2	4	4	1	1	1	1	1	1	0	1	1	3	2	3	2	2	13	Blank(s)	Blank(s)	30	Blank(s)	No needle core biopsy/TURP performed	Primary pattern 3, secondary pattern 3	1	0	0	1
21755290	0	86	1	1	1	1	1	4	4	1	1	1	1	1	1	0	1	2	3	2	3	2	1	4	Localized only	Localized	70	Localized/regional (Prostate cases)	No needle core biopsy/TURP performed	Primary pattern 3, secondary pattern 3	1	0	1	1
21995432	0	86	2	1	2	1	2	3	4	4	3	1	1	1	1	12	2	4	3	2	3	2	2	15	Blank(s)	Blank(s)	0	Blank(s)	No needle core biopsy/TURP performed	No prostatectomy/autopsy performed	1	0	0	2
22005375	0	86	1	1	1	1	2	3	4	4	3	2	1	1	1	0	2	4	1	2	3	2	1	13	Distant site(s)/node(s) involved	Distant	0	Distant	No needle core biopsy/TURP performed	No prostatectomy/autopsy performed	1	0	1	2
22035481	0	86	1	2	2	1	1	3	4	4	3	2	1	1	1	999	2	4	3	2	3	1	1	1	Distant site(s)/node(s) involved	Distant	0	Distant	No needle core biopsy/TURP performed	No prostatectomy/autopsy performed	1	1	1	2
22063176	0	86	1	2	1	1	1	3	4	4	4	1	1	1	1	999	2	4	3	2	3	1	1	1	Unknown/unstaged/unspecified/DCO	Unknown/unstaged	0	Unstaged	No needle core biopsy/TURP performed	No prostatectomy/autopsy performed	1	1	1	2
22120331	0	86	2	1	1	1	1	3	4	4	3	2	1	1	1	999	3	4	3	2	3	1	1	1	Distant site(s)/node(s) involved	Distant	0	Distant	No needle core biopsy/TURP performed	No prostatectomy/autopsy performed	1	1	1	2
22151717	0	86	2	2	2	1	2	4	4	4	3	2	1	1	1	0	2	4	3	2	2	1	1	12	Distant site(s)/node(s) involved	Distant	0	Distant	No needle core biopsy/TURP performed	No prostatectomy/autopsy performed	1	1	1	2
22198130	0	86	1	3	1	1	2	3	4	4	3	2	1	1	1	999	2	4	3	2	3	1	1	2	Distant site(s)/node(s) involved	Distant	0	Blank(s)	No needle core biopsy/TURP performed	No prostatectomy/autopsy performed	1	1	1	2
22241611	0	86	1	2	2	1	2	3	4	4	3	2	1	1	1	0	2	4	3	2	3	1	1	8	Distant site(s)/node(s) involved	Distant	0	Blank(s)	No needle core biopsy/TURP performed	No prostatectomy/autopsy performed	1	1	1	2
1146818	0	85	1	2	2	1	1	4	4	1	1	1	1	1	1	0	1	2	3	2	3	2	1	88	Localized only	Localized	50	Localized/regional (Prostate cases)	No needle core biopsy/TURP performed	Primary pattern 3, secondary pattern 3	1	0	1	1
1169105	0	85	3	1	2	1	1	4	4	2	1	1	1	1	1	0	1	2	3	2	3	2	2	109	Localized only	Localized	70	Unstaged	No needle core biopsy/TURP performed	Primary pattern 4, secondary pattern 3	1	0	0	1
1204441	0	85	3	1	2	1	1	3	4	4	3	2	1	1	1	0	2	4	3	2	3	1	1	19	Distant site(s)/node(s) involved	Distant	0	Distant	No needle core biopsy/TURP performed	No prostatectomy/autopsy performed	1	1	1	2
1228984	0	85	3	1	2	1	2	3	4	4	3	2	1	1	1	0	2	4	1	2	3	1	1	25	Distant site(s)/node(s) involved	Distant	0	Blank(s)	No needle core biopsy/TURP performed	No prostatectomy/autopsy performed	1	1	1	2
1276337	0	85	1	2	2	1	1	3	4	4	3	2	1	1	1	999	2	4	3	2	3	1	1	1	Distant site(s)/node(s) involved	Distant	0	Distant	No needle core biopsy/TURP performed	No prostatectomy/autopsy performed	1	1	1	2
1286128	0	85	1	1	2	1	1	3	4	4	3	2	1	1	1	2	2	4	1	2	3	2	2	81	Distant site(s)/node(s) involved	Distant	0	Distant	No needle core biopsy/TURP performed	No prostatectomy/autopsy performed	1	0	0	2
1294147	0	85	1	2	2	1	2	3	4	4	3	2	1	1	1	0	2	4	1	2	3	2	2	24	Distant site(s)/node(s) involved	Distant	0	Blank(s)	No needle core biopsy/TURP performed	No prostatectomy/autopsy performed	1	0	0	2
1299012	0	85	1	1	2	1	1	3	4	4	3	2	1	1	1	0	2	4	1	2	3	2	2	80	Distant site(s)/node(s) involved	Distant	0	Distant	No needle core biopsy/TURP performed	No prostatectomy/autopsy performed	1	0	0	2
1302866	0	85	1	2	2	1	1	3	4	4	3	2	1	1	2	0	2	4	3	2	3	1	1	39	Distant site(s)/node(s) involved	Distant	0	Distant	No needle core biopsy/TURP performed	No prostatectomy/autopsy performed	1	1	1	2
1317732	0	85	3	1	2	1	1	3	4	4	3	2	1	1	1	0	2	4	3	2	3	2	1	12	Distant site(s)/node(s) involved	Distant	0	Distant	No needle core biopsy/TURP performed	No prostatectomy/autopsy performed	1	0	1	2
1320158	0	85	1	1	2	1	1	4	4	2	1	1	1	1	1	0	1	4	3	2	3	2	2	62	Localized only	Localized	70	Unstaged	No needle core biopsy/TURP performed	Primary pattern 3, secondary pattern 4	1	0	0	1
1332143	0	85	1	1	2	1	1	2	4	4	1	1	1	1	1	999	2	4	3	2	3	2	2	64	Localized only	Localized	0	Localized/regional (Prostate cases)	No needle core biopsy/TURP performed	No prostatectomy/autopsy performed	1	0	0	2
1347643	0	85	1	1	2	1	1	3	4	4	3	2	1	1	1	0	2	4	3	2	3	1	1	11	Distant site(s)/node(s) involved	Distant	0	Distant	No needle core biopsy/TURP performed	No prostatectomy/autopsy performed	1	1	1	2
1363257	0	85	2	1	2	1	2	4	4	4	2	1	1	1	1	0	1	4	3	2	2	2	1	30	Regional by direct extension only	Regional	20	Localized/regional (Prostate cases)	No needle core biopsy/TURP performed	No prostatectomy/autopsy performed	1	0	1	2
1391242	0	85	1	1	2	1	2	3	4	4	3	2	1	1	1	1	2	4	1	2	3	1	1	37	Distant site(s)/node(s) involved	Distant	0	Distant	No needle core biopsy/TURP performed	No prostatectomy/autopsy performed	1	1	1	2
1391733	0	85	1	1	2	1	1	3	4	4	3	2	1	1	1	1	2	4	3	2	3	2	1	37	Distant site(s)/node(s) involved	Distant	0	Distant	No needle core biopsy/TURP performed	No prostatectomy/autopsy performed	1	0	1	2
1399424	0	85	1	2	2	1	2	3	4	4	3	2	1	1	1	0	2	4	3	2	3	1	1	5	Distant site(s)/node(s) involved	Distant	0	Blank(s)	No needle core biopsy/TURP performed	No prostatectomy/autopsy performed	1	1	1	2
1420996	0	85	1	1	2	1	2	3	4	4	3	2	1	1	1	0	2	4	1	2	3	2	1	5	Distant site(s)/node(s) involved	Distant	0	Blank(s)	No needle core biopsy/TURP performed	No prostatectomy/autopsy performed	1	0	1	2
1432155	0	85	1	2	2	1	2	3	4	4	3	2	1	1	1	1	2	4	3	2	3	1	1	12	Distant site(s)/node(s) involved	Distant	0	Blank(s)	No needle core biopsy/TURP performed	No prostatectomy/autopsy performed	1	1	1	2
1442034	0	85	3	1	2	1	2	3	4	4	3	2	1	1	1	2	2	4	3	2	3	1	1	20	Distant site(s)/node(s) involved	Distant	0	Blank(s)	No needle core biopsy/TURP performed	No prostatectomy/autopsy performed	1	1	1	2
1501150	0	85	3	2	2	1	2	3	4	4	3	2	1	1	1	999	2	4	3	2	3	1	1	6	Blank(s)	Blank(s)	0	Blank(s)	No needle core biopsy/TURP performed	No prostatectomy/autopsy performed	1	1	1	2
1523695	0	85	3	1	2	1	2	4	4	1	1	1	1	1	1	0	1	4	3	2	3	2	2	13	Blank(s)	Blank(s)	30	Blank(s)	No needle core biopsy/TURP performed	Primary pattern 3, secondary pattern 3	1	0	0	1
1537445	0	85	3	1	2	1	2	3	4	4	3	2	1	1	1	1	2	4	3	2	3	2	2	7	Blank(s)	Blank(s)	0	Blank(s)	No needle core biopsy/TURP performed	No prostatectomy/autopsy performed	1	0	0	2
1557710	0	85	1	1	2	1	2	4	4	4	1	1	1	1	1	999	2	4	3	2	3	1	1	58	Localized only	Localized	0	Localized/regional (Prostate cases)	No needle core biopsy/TURP performed	No prostatectomy/autopsy performed	1	1	1	2
1589379	0	85	1	1	2	1	2	4	4	4	3	1	1	1	1	1	2	4	3	2	3	2	2	1	Blank(s)	Blank(s)	0	Blank(s)	No needle core biopsy/TURP performed	No prostatectomy/autopsy performed	1	0	0	2
1590794	0	85	1	1	2	1	2	3	4	4	3	2	1	1	1	0	2	4	3	2	3	1	1	18	Distant site(s)/node(s) involved	Distant	0	Blank(s)	No needle core biopsy/TURP performed	No prostatectomy/autopsy performed	1	1	1	2
5148463	0	85	1	1	1	2	2	3	4	4	3	2	1	1	1	0	2	4	3	2	3	2	1	12	Distant site(s)/node(s) involved	Distant	0	Blank(s)	No needle core biopsy/TURP performed	No prostatectomy/autopsy performed	1	0	1	2
5240222	0	85	1	1	2	1	2	3	4	4	3	2	1	1	1	0	2	3	3	2	2	2	2	2	Blank(s)	Blank(s)	0	Blank(s)	No needle core biopsy/TURP performed	No prostatectomy/autopsy performed	1	0	0	2
5337516	0	85	1	1	2	1	1	3	4	4	3	2	1	1	1	1	2	4	3	2	3	1	1	23	Distant site(s)/node(s) involved	Distant	0	Distant	No needle core biopsy/TURP performed	No prostatectomy/autopsy performed	1	1	1	2
5648726	0	85	1	2	2	2	1	4	4	2	1	1	1	1	1	0	1	2	3	2	3	2	2	95	Localized only	Localized	70	Localized/regional (Prostate cases)	No needle core biopsy/TURP performed	Primary pattern 3, secondary pattern 4	1	0	0	1
5656479	0	85	1	2	2	1	1	4	4	4	3	2	1	3	3	0	2	4	3	1	3	1	1	3	Distant site(s)/node(s) involved	Distant	0	Distant	No needle core biopsy/TURP performed	No prostatectomy/autopsy performed	1	1	1	2
5690363	0	85	2	1	1	2	1	3	4	4	3	2	1	1	1	2	2	4	3	2	3	1	1	10	Distant site(s)/node(s) involved	Distant	0	Distant	No needle core biopsy/TURP performed	No prostatectomy/autopsy performed	1	1	1	2
5695801	0	85	1	2	2	1	1	4	4	2	1	1	1	1	1	0	1	4	3	2	3	2	1	50	Localized only	Localized	70	Unstaged	No needle core biopsy/TURP performed	Primary pattern 3, secondary pattern 4	1	0	1	1
5707269	0	85	1	2	1	2	1	3	4	4	3	2	1	1	1	0	2	4	3	2	3	1	1	17	Distant site(s)/node(s) involved	Distant	0	Distant	No needle core biopsy/TURP performed	No prostatectomy/autopsy performed	1	1	1	2
5750075	0	85	1	2	2	2	1	3	4	4	3	2	1	1	1	1	2	4	3	2	3	1	1	13	Distant site(s)/node(s) involved	Distant	0	Distant	No needle core biopsy/TURP performed	No prostatectomy/autopsy performed	1	1	1	2
5758312	0	85	1	1	2	2	1	3	4	4	3	2	1	1	1	0	2	4	3	2	3	1	1	7	Distant site(s)/node(s) involved	Distant	0	Distant	No needle core biopsy/TURP performed	No prostatectomy/autopsy performed	1	1	1	2
5768974	0	85	1	1	1	2	1	3	4	4	3	2	1	1	1	0	2	4	3	2	3	1	1	48	Distant site(s)/node(s) involved	Distant	0	Distant	No needle core biopsy/TURP performed	No prostatectomy/autopsy performed	1	1	1	2
5803537	0	85	2	2	1	2	2	4	4	1	1	1	1	1	1	0	1	2	3	2	3	1	1	5	Localized only	Localized	70	Unstaged	No needle core biopsy/TURP performed	Primary pattern 3, secondary pattern 3	1	1	1	1
5841910	0	85	3	1	2	2	2	4	4	1	1	1	1	1	1	0	1	2	3	2	3	2	1	3	Localized only	Localized	70	Blank(s)	No needle core biopsy/TURP performed	Primary pattern 3, secondary pattern 3	1	0	1	1
5851623	0	85	1	2	2	2	2	3	4	4	3	1	1	1	1	0	2	4	3	2	3	1	1	15	Distant site(s)/node(s) involved	Distant	0	Blank(s)	No needle core biopsy/TURP performed	No prostatectomy/autopsy performed	1	1	1	2
5868158	0	85	1	2	2	2	2	3	4	4	3	2	1	1	1	1	2	4	3	2	3	1	1	27	Distant site(s)/node(s) involved	Distant	0	Blank(s)	No needle core biopsy/TURP performed	No prostatectomy/autopsy performed	1	1	1	2
5870893	0	85	1	1	2	1	2	3	4	4	3	2	1	1	1	0	2	4	3	2	3	1	1	16	Distant site(s)/node(s) involved	Distant	0	Blank(s)	No needle core biopsy/TURP performed	No prostatectomy/autopsy performed	1	1	1	2
5883377	0	85	2	2	2	1	2	3	4	4	3	2	1	1	1	0	2	4	3	2	3	2	2	34	Distant site(s)/node(s) involved	Distant	0	Blank(s)	No needle core biopsy/TURP performed	No prostatectomy/autopsy performed	1	0	0	2
5943525	0	85	1	2	2	1	2	3	4	4	3	2	1	1	1	0	2	4	3	2	3	2	2	4	Blank(s)	Blank(s)	0	Blank(s)	No needle core biopsy/TURP performed	No prostatectomy/autopsy performed	1	0	0	2
5964365	0	85	1	2	2	2	2	3	4	4	3	2	1	1	1	0	2	4	3	1	3	2	2	12	Blank(s)	Blank(s)	0	Blank(s)	No needle core biopsy/TURP performed	No prostatectomy/autopsy performed	1	0	0	2
5969345	0	85	1	2	1	2	1	4	4	4	3	1	1	1	1	999	2	4	3	2	3	1	1	85	Distant site(s)/node(s) involved	Distant	0	Distant	No needle core biopsy/TURP performed	No prostatectomy/autopsy performed	1	1	1	2
8986054	0	85	3	2	2	2	1	3	4	4	3	2	1	1	1	0	2	4	1	2	3	1	1	1	Distant site(s)/node(s) involved	Distant	0	Distant	No needle core biopsy/TURP performed	No prostatectomy/autopsy performed	1	1	1	2
9146953	0	85	1	2	2	2	1	4	4	1	1	1	1	1	1	0	1	2	3	2	3	2	2	87	Localized only	Localized	70	Localized/regional (Prostate cases)	No needle core biopsy/TURP performed	Primary pattern 3, secondary pattern 3	1	0	0	1
9172558	0	85	3	1	2	2	2	4	4	4	1	1	1	1	1	0	1	4	3	2	3	2	1	36	Localized only	Localized	22	Localized/regional (Prostate cases)	No needle core biopsy/TURP performed	No prostatectomy/autopsy performed	1	0	1	2
9187036	0	85	1	1	1	2	2	4	4	4	4	#NULL!	3	3	3	999	2	4	3	2	3	2	1	1	Unknown/unstaged/unspecified/DCO	Unknown/unstaged	0	Unstaged	No needle core biopsy/TURP performed	No prostatectomy/autopsy performed	1	0	1	2
9187053	0	85	1	1	1	2	1	4	4	4	3	1	1	1	2	999	2	4	3	2	3	1	1	6	Distant site(s)/node(s) involved	Distant	0	Distant	No needle core biopsy/TURP performed	No prostatectomy/autopsy performed	1	1	1	2
9196097	0	85	3	1	1	2	1	3	4	4	3	2	3	3	3	0	2	4	3	2	3	1	1	37	Distant site(s)/node(s) involved	Distant	0	Distant	No needle core biopsy/TURP performed	No prostatectomy/autopsy performed	1	1	1	2
9202098	0	85	3	1	1	2	2	3	4	4	3	2	1	1	1	1	2	4	3	2	3	2	2	53	Distant site(s)/node(s) involved	Distant	0	Distant	No needle core biopsy/TURP performed	No prostatectomy/autopsy performed	1	0	0	2
10054157	0	85	1	2	1	2	2	4	4	4	3	2	1	1	1	999	2	4	3	2	3	1	1	23	Distant site(s)/node(s) involved	Distant	0	Blank(s)	No needle core biopsy/TURP performed	No prostatectomy/autopsy performed	1	1	1	2
10760764	0	85	1	1	1	2	2	3	4	4	3	2	1	1	2	0	2	4	3	2	3	2	2	3	Blank(s)	Blank(s)	0	Blank(s)	No needle core biopsy/TURP performed	No prostatectomy/autopsy performed	1	0	0	2
10835660	0	85	1	1	1	2	1	4	4	1	1	1	1	1	1	0	1	2	3	2	3	2	1	1	Localized only	Localized	50	Localized/regional (Prostate cases)	No needle core biopsy/TURP performed	Primary pattern 3, secondary pattern 3	1	0	1	1
10968986	0	85	1	1	1	2	1	4	4	1	1	1	1	1	1	0	1	2	3	2	3	2	1	2	Localized only	Localized	70	Localized/regional (Prostate cases)	No needle core biopsy/TURP performed	Primary pattern 3, secondary pattern 3	1	0	1	1
11003792	0	85	1	1	1	2	1	3	4	4	3	2	1	1	2	0	2	4	3	2	2	2	1	1	Distant site(s)/node(s) involved	Distant	0	Distant	No needle core biopsy/TURP performed	No prostatectomy/autopsy performed	1	0	1	2
11068575	0	85	1	2	1	2	1	3	4	4	3	2	1	1	1	0	2	4	3	2	3	1	1	41	Distant site(s)/node(s) involved	Distant	0	Distant	No needle core biopsy/TURP performed	No prostatectomy/autopsy performed	1	1	1	2
11075368	0	85	1	1	1	2	1	3	4	4	3	2	1	2	1	0	2	4	3	1	3	1	1	85	Distant site(s)/node(s) involved	Distant	0	Distant	No needle core biopsy/TURP performed	No prostatectomy/autopsy performed	1	1	1	2
11077962	0	85	1	1	1	2	1	3	4	4	3	2	1	1	1	1	2	4	1	2	3	2	1	12	Distant site(s)/node(s) involved	Distant	0	Distant	No needle core biopsy/TURP performed	No prostatectomy/autopsy performed	1	0	1	2
11129593	0	85	1	2	1	2	1	3	4	4	3	2	1	1	1	0	2	4	3	2	3	1	1	42	Distant site(s)/node(s) involved	Distant	0	Distant	No needle core biopsy/TURP performed	No prostatectomy/autopsy performed	1	1	1	2
11132723	0	85	1	2	1	2	1	3	4	4	3	2	1	1	1	0	2	4	3	2	3	2	1	23	Distant site(s)/node(s) involved	Distant	0	Distant	No needle core biopsy/TURP performed	No prostatectomy/autopsy performed	1	0	1	2
11148519	0	85	1	1	1	2	1	4	4	2	1	1	1	1	1	0	1	2	3	2	3	2	2	60	Localized only	Localized	70	Unstaged	No needle core biopsy/TURP performed	Primary pattern 3, secondary pattern 4	1	0	0	1
11174554	0	85	1	1	1	2	2	4	4	4	4	#NULL!	3	3	3	0	2	4	3	2	3	2	1	16	Unknown/unstaged/unspecified/DCO	Unknown/unstaged	0	Unstaged	No needle core biopsy/TURP performed	No prostatectomy/autopsy performed	1	0	1	2
11202902	0	85	1	1	2	2	2	3	4	4	3	2	3	3	3	999	2	4	3	2	3	1	1	23	Distant site(s)/node(s) involved	Distant	0	Distant	No needle core biopsy/TURP performed	No prostatectomy/autopsy performed	1	1	1	2
11214517	0	85	1	2	1	2	2	3	4	4	3	2	1	1	1	0	2	4	3	2	3	1	1	2	Distant site(s)/node(s) involved	Distant	0	Blank(s)	No needle core biopsy/TURP performed	No prostatectomy/autopsy performed	1	1	1	2
11218661	0	85	3	1	1	2	2	3	4	4	3	2	1	1	1	1	2	4	3	2	3	1	1	23	Distant site(s)/node(s) involved	Distant	0	Distant	No needle core biopsy/TURP performed	No prostatectomy/autopsy performed	1	1	1	2
11228240	0	85	1	2	1	2	2	3	4	4	3	2	3	3	3	0	2	4	3	2	3	1	1	17	Distant site(s)/node(s) involved	Distant	0	Blank(s)	No needle core biopsy/TURP performed	No prostatectomy/autopsy performed	1	1	1	2
11239487	0	85	1	1	1	2	2	3	4	4	2	1	1	1	1	0	2	3	3	2	2	1	1	17	Regional lymph nodes involved only	Regional	0	Blank(s)	No needle core biopsy/TURP performed	No prostatectomy/autopsy performed	1	1	1	2
11260227	0	85	1	1	1	2	2	3	4	4	3	2	1	1	1	0	2	4	3	2	3	2	2	13	Blank(s)	Blank(s)	0	Blank(s)	No needle core biopsy/TURP performed	No prostatectomy/autopsy performed	1	0	0	2
11269623	0	85	1	1	1	2	2	4	4	1	1	1	1	1	1	0	1	2	3	2	3	2	2	8	Blank(s)	Blank(s)	30	Blank(s)	No needle core biopsy/TURP performed	Primary pattern 3, secondary pattern 3	1	0	0	1
11272779	0	85	1	1	1	2	2	3	4	4	3	2	1	1	1	0	2	4	1	2	3	1	1	12	Blank(s)	Blank(s)	0	Blank(s)	No needle core biopsy/TURP performed	No prostatectomy/autopsy performed	1	1	1	2
11275469	0	85	1	1	1	2	2	3	4	4	3	2	1	2	2	999	2	4	3	2	3	2	2	14	Blank(s)	Blank(s)	0	Blank(s)	No needle core biopsy/TURP performed	No prostatectomy/autopsy performed	1	0	0	2
11290282	0	85	2	2	1	2	2	3	4	4	3	1	1	1	1	1	2	4	3	2	3	1	1	9	Blank(s)	Blank(s)	0	Blank(s)	No needle core biopsy/TURP performed	No prostatectomy/autopsy performed	1	1	1	2
11310488	0	85	1	1	1	2	2	3	4	4	3	2	1	1	1	0	2	4	3	2	3	2	2	4	Blank(s)	Blank(s)	0	Blank(s)	No needle core biopsy/TURP performed	No prostatectomy/autopsy performed	1	0	0	2
13979042	0	85	1	2	1	2	2	3	4	4	1	1	1	1	1	1	2	4	3	2	3	2	2	19	Blank(s)	Blank(s)	0	Blank(s)	No needle core biopsy/TURP performed	No prostatectomy/autopsy performed	1	0	0	2
14044351	0	85	1	1	1	2	2	4	4	2	1	1	1	1	1	0	1	4	3	2	3	2	2	41	Localized only	Localized	30	Blank(s)	No needle core biopsy/TURP performed	Primary pattern 3, secondary pattern 4	1	0	0	1
14122863	0	85	1	1	1	2	1	4	4	4	2	1	1	1	1	0	2	4	3	2	3	1	1	41	Regional by direct extension only	Regional	0	Localized/regional (Prostate cases)	No needle core biopsy/TURP performed	No prostatectomy/autopsy performed	1	1	1	2
14156485	0	85	1	2	1	2	1	3	4	4	3	2	1	1	1	0	2	4	3	2	3	1	1	2	Distant site(s)/node(s) involved	Distant	0	Distant	No needle core biopsy/TURP performed	No prostatectomy/autopsy performed	1	1	1	2
14174598	0	85	1	1	1	2	1	3	4	4	3	2	1	1	2	0	2	4	3	2	3	2	2	81	Distant site(s)/node(s) involved	Distant	0	Distant	No needle core biopsy/TURP performed	No prostatectomy/autopsy performed	1	0	0	2
14200742	0	85	1	1	1	2	1	3	4	4	3	2	1	1	1	1	2	4	3	2	3	1	1	48	Distant site(s)/node(s) involved	Distant	0	Distant	No needle core biopsy/TURP performed	No prostatectomy/autopsy performed	1	1	1	2
14242661	0	85	1	1	1	2	2	3	4	4	3	2	1	2	1	1	2	4	3	2	3	2	2	32	Distant site(s)/node(s) involved	Distant	0	Blank(s)	No needle core biopsy/TURP performed	No prostatectomy/autopsy performed	1	0	0	2
16258952	0	85	1	1	2	1	2	3	4	4	3	2	1	1	1	1	2	4	3	2	3	1	1	2	Distant site(s)/node(s) involved	Distant	0	Blank(s)	No needle core biopsy/TURP performed	No prostatectomy/autopsy performed	1	1	1	2
16273589	0	85	1	1	2	1	2	3	4	4	3	2	1	1	1	1	2	4	3	2	3	2	2	29	Distant site(s)/node(s) involved	Distant	0	Blank(s)	No needle core biopsy/TURP performed	No prostatectomy/autopsy performed	1	0	0	2
16387297	0	85	1	1	1	1	1	3	4	4	3	1	1	1	1	0	2	4	3	2	3	1	1	5	Distant site(s)/node(s) involved	Distant	0	Distant	No needle core biopsy/TURP performed	No prostatectomy/autopsy performed	1	1	1	2
16405464	0	85	1	2	2	1	2	3	4	4	3	2	1	1	1	1	2	4	3	2	3	2	1	8	Distant site(s)/node(s) involved	Distant	0	Blank(s)	No needle core biopsy/TURP performed	No prostatectomy/autopsy performed	1	0	1	2
16407828	0	85	2	1	2	1	1	3	4	4	2	1	1	1	1	0	2	4	3	2	3	2	1	12	Regional by direct extension only	Regional	0	Localized/regional (Prostate cases)	No needle core biopsy/TURP performed	No prostatectomy/autopsy performed	1	0	1	2
16414790	0	85	1	1	2	1	1	2	4	4	1	1	1	1	1	999	2	4	3	2	3	2	1	95	Localized only	Localized	0	Localized/regional (Prostate cases)	No needle core biopsy/TURP performed	No prostatectomy/autopsy performed	1	0	1	2
16455422	0	85	1	1	1	1	1	4	4	4	4	#NULL!	3	3	3	1	2	4	3	2	3	1	1	24	Unknown/unstaged/unspecified/DCO	Unknown/unstaged	0	Unstaged	No needle core biopsy/TURP performed	No prostatectomy/autopsy performed	1	1	1	2
16456830	0	85	1	1	2	1	1	3	4	4	3	2	1	1	1	1	2	4	3	2	3	2	1	9	Distant site(s)/node(s) involved	Distant	0	Distant	No needle core biopsy/TURP performed	No prostatectomy/autopsy performed	1	0	1	2
16470772	0	85	1	1	1	1	1	3	4	4	3	2	1	2	1	1	2	4	3	2	3	1	1	7	Distant site(s)/node(s) involved	Distant	0	Distant	No needle core biopsy/TURP performed	No prostatectomy/autopsy performed	1	1	1	2
16474628	0	85	1	1	2	1	1	3	4	4	3	2	1	1	1	0	2	4	3	2	3	2	2	92	Distant site(s)/node(s) involved	Distant	0	Distant	No needle core biopsy/TURP performed	No prostatectomy/autopsy performed	1	0	0	2
16522767	0	85	1	2	2	1	1	3	4	4	3	2	3	3	3	0	2	4	3	2	3	1	1	13	Distant site(s)/node(s) involved	Distant	0	Distant	No needle core biopsy/TURP performed	No prostatectomy/autopsy performed	1	1	1	2
16526966	0	85	1	1	1	1	1	3	4	4	3	2	1	1	1	0	2	4	3	2	3	1	1	12	Distant site(s)/node(s) involved	Distant	0	Distant	No needle core biopsy/TURP performed	No prostatectomy/autopsy performed	1	1	1	2
16530817	0	85	1	2	2	1	2	3	4	4	3	2	1	1	1	999	2	4	3	2	3	1	1	1	Distant site(s)/node(s) involved	Distant	0	Blank(s)	No needle core biopsy/TURP performed	No prostatectomy/autopsy performed	1	1	1	2
16554269	0	85	1	2	1	2	1	3	4	4	1	1	1	1	1	999	2	4	3	2	3	2	1	60	Localized only	Localized	0	Localized/regional (Prostate cases)	No needle core biopsy/TURP performed	No prostatectomy/autopsy performed	1	0	1	2
16568343	0	85	1	2	2	1	1	4	4	4	3	2	3	3	3	7	2	4	3	2	3	2	1	17	Distant site(s)/node(s) involved	Distant	0	Distant	No needle core biopsy/TURP performed	No prostatectomy/autopsy performed	1	0	1	2
16581643	0	85	1	1	1	2	1	4	4	1	1	1	1	1	1	0	1	2	3	2	3	2	1	30	Localized only	Localized	70	Unstaged	No needle core biopsy/TURP performed	Primary pattern 3, secondary pattern 3	1	0	1	1
16613958	0	85	1	1	2	1	2	3	4	4	3	1	1	2	2	1	2	4	3	2	3	1	1	40	Distant site(s)/node(s) involved	Distant	0	Distant	No needle core biopsy/TURP performed	No prostatectomy/autopsy performed	1	1	1	2
16643532	0	85	1	1	2	1	2	3	4	4	3	2	3	3	3	1	2	4	1	2	3	2	2	51	Distant site(s)/node(s) involved	Distant	0	Distant	No needle core biopsy/TURP performed	No prostatectomy/autopsy performed	1	0	0	2
16649220	0	85	1	2	1	2	2	4	4	3	3	2	1	1	1	0	1	4	3	2	3	1	1	17	Distant site(s)/node(s) involved	Distant	50	Blank(s)	No needle core biopsy/TURP performed	Primary pattern 4, secondary pattern 5	1	1	1	1
16653082	0	85	1	2	2	1	2	3	4	4	3	2	1	1	1	999	2	4	3	2	3	1	1	1	Distant site(s)/node(s) involved	Distant	0	Blank(s)	No needle core biopsy/TURP performed	No prostatectomy/autopsy performed	1	1	1	2
16718142	0	85	1	1	2	1	2	3	4	4	3	2	1	1	1	0	2	4	3	2	3	2	1	19	Distant site(s)/node(s) involved	Distant	0	Blank(s)	No needle core biopsy/TURP performed	No prostatectomy/autopsy performed	1	0	1	2
16749333	0	85	1	1	2	1	2	2	4	4	3	2	1	1	2	999	2	4	3	2	3	1	1	7	Distant site(s)/node(s) involved	Distant	0	Blank(s)	No needle core biopsy/TURP performed	No prostatectomy/autopsy performed	1	1	1	2
16751677	0	85	1	1	1	2	2	3	4	4	3	2	1	1	1	1	2	4	3	2	3	2	1	5	Distant site(s)/node(s) involved	Distant	0	Blank(s)	No needle core biopsy/TURP performed	No prostatectomy/autopsy performed	1	0	1	2
16753534	0	85	1	1	2	1	2	4	4	4	1	1	1	1	1	999	2	4	3	2	3	2	1	15	Localized only	Localized	0	Blank(s)	No needle core biopsy/TURP performed	No prostatectomy/autopsy performed	1	0	1	2
16755867	0	85	3	1	2	1	2	4	4	4	3	1	1	1	1	0	2	4	1	2	3	1	1	16	Blank(s)	Blank(s)	0	Blank(s)	No needle core biopsy/TURP performed	No prostatectomy/autopsy performed	1	1	1	2
16771751	0	85	1	1	2	1	2	3	4	4	3	2	1	1	1	0	2	4	3	2	3	1	1	3	Blank(s)	Blank(s)	0	Blank(s)	No needle core biopsy/TURP performed	No prostatectomy/autopsy performed	1	1	1	2
16800175	0	85	1	1	1	2	2	3	4	4	3	2	1	1	2	0	2	4	3	2	3	1	1	6	Blank(s)	Blank(s)	0	Blank(s)	No needle core biopsy/TURP performed	No prostatectomy/autopsy performed	1	1	1	2
20012828	0	85	1	2	2	1	2	3	4	4	3	2	1	1	1	1	2	4	3	2	3	1	1	1	Distant site(s)/node(s) involved	Distant	0	Blank(s)	No needle core biopsy/TURP performed	No prostatectomy/autopsy performed	1	1	1	2
20210230	0	85	1	1	1	2	1	3	4	4	3	2	1	1	1	999	2	4	3	2	3	2	1	6	Distant site(s)/node(s) involved	Distant	0	Distant	No needle core biopsy/TURP performed	No prostatectomy/autopsy performed	1	0	1	2
20280136	0	85	3	1	1	2	2	3	4	4	3	2	1	1	1	0	2	4	1	2	3	1	1	4	Distant site(s)/node(s) involved	Distant	0	Distant	No needle core biopsy/TURP performed	No prostatectomy/autopsy performed	1	1	1	2
20311107	0	85	1	1	2	1	2	3	4	4	3	2	1	1	1	1	2	4	3	2	3	1	1	3	Blank(s)	Blank(s)	0	Blank(s)	No needle core biopsy/TURP performed	No prostatectomy/autopsy performed	1	1	1	2
20329472	0	85	1	1	1	2	2	3	4	4	3	2	1	1	1	0	2	4	1	2	3	1	1	2	Distant site(s)/node(s) involved	Distant	0	Blank(s)	No needle core biopsy/TURP performed	No prostatectomy/autopsy performed	1	1	1	2
20330164	0	85	1	2	2	1	2	4	4	4	3	2	1	1	1	1	2	4	3	2	3	2	1	25	Distant site(s)/node(s) involved	Distant	0	Blank(s)	No needle core biopsy/TURP performed	No prostatectomy/autopsy performed	1	0	1	2
20331948	0	85	1	2	2	1	2	3	4	4	3	2	1	3	3	0	2	4	3	2	3	2	1	1	Distant site(s)/node(s) involved	Distant	0	Blank(s)	No needle core biopsy/TURP performed	No prostatectomy/autopsy performed	1	0	1	2
20349134	0	85	1	1	1	2	2	3	4	4	3	2	1	1	1	0	2	4	3	2	3	2	1	16	Distant site(s)/node(s) involved	Distant	0	Blank(s)	No needle core biopsy/TURP performed	No prostatectomy/autopsy performed	1	0	1	2
20378025	0	85	1	1	2	2	2	4	4	3	2	1	1	1	1	0	1	4	3	2	3	2	2	1	Blank(s)	Blank(s)	30	Blank(s)	No needle core biopsy/TURP performed	Primary pattern 4, secondary pattern 5	1	0	0	1
20385056	0	85	1	1	1	2	2	3	4	4	3	2	1	1	1	999	2	4	3	2	3	1	1	3	Blank(s)	Blank(s)	0	Blank(s)	No needle core biopsy/TURP performed	No prostatectomy/autopsy performed	1	1	1	2
22130320	0	85	1	1	1	1	1	3	4	4	1	1	1	1	1	999	2	4	3	2	3	2	1	63	Localized only	Localized	0	Localized/regional (Prostate cases)	No needle core biopsy/TURP performed	No prostatectomy/autopsy performed	1	0	1	2
22157645	0	85	1	1	1	1	2	3	4	4	3	1	1	1	1	0	2	4	3	2	3	2	2	52	Distant site(s)/node(s) involved	Distant	0	Distant	No needle core biopsy/TURP performed	No prostatectomy/autopsy performed	1	0	0	2
22166776	0	85	2	2	1	1	2	3	4	4	3	2	1	1	1	13	2	4	3	2	3	2	2	51	Distant site(s)/node(s) involved	Distant	0	Distant	No needle core biopsy/TURP performed	No prostatectomy/autopsy performed	1	0	0	2
22169425	0	85	1	1	2	1	2	3	4	4	3	2	1	1	1	0	2	4	3	2	3	1	1	8	Distant site(s)/node(s) involved	Distant	0	Distant	No needle core biopsy/TURP performed	No prostatectomy/autopsy performed	1	1	1	2
22269429	0	85	1	1	1	1	2	2	4	1	1	1	1	1	1	0	1	2	3	2	3	2	2	7	Blank(s)	Blank(s)	50	Blank(s)	No needle core biopsy/TURP performed	Primary pattern 3, secondary pattern 3	1	0	0	1
22285210	0	85	1	1	1	1	2	4	4	4	1	1	1	1	1	999	2	4	3	2	3	2	2	9	Blank(s)	Blank(s)	0	Blank(s)	No needle core biopsy/TURP performed	No prostatectomy/autopsy performed	1	0	0	2
22314438	0	85	2	1	1	1	2	3	4	4	3	2	1	1	1	0	2	4	3	2	3	2	2	1	Blank(s)	Blank(s)	0	Blank(s)	No needle core biopsy/TURP performed	No prostatectomy/autopsy performed	1	0	0	2
22338907	0	85	1	3	2	1	2	3	4	4	3	2	1	1	1	1	2	4	3	2	3	2	2	4	Blank(s)	Blank(s)	0	Blank(s)	No needle core biopsy/TURP performed	No prostatectomy/autopsy performed	1	0	0	2
738067	0	84	1	2	2	1	2	3	4	4	3	2	1	1	1	2	2	4	3	2	3	1	1	12	Distant site(s)/node(s) involved	Distant	0	Distant	No needle core biopsy/TURP performed	No prostatectomy/autopsy performed	1	1	1	2
919688	0	84	1	3	2	1	1	4	4	1	1	1	1	1	1	0	1	4	3	2	3	2	1	40	Localized only	Localized	30	Unstaged	No needle core biopsy/TURP performed	Primary pattern 3, secondary pattern 3	1	0	1	1
1166036	0	84	1	2	2	1	1	4	4	4	4	1	1	1	1	999	2	4	1	2	3	2	1	70	Unknown/unstaged/unspecified/DCO	Unknown/unstaged	0	Unstaged	No needle core biopsy/TURP performed	No prostatectomy/autopsy performed	1	0	1	2
1247614	0	84	1	2	2	1	1	2	4	4	3	1	1	1	1	1	2	4	3	2	3	1	1	26	Distant site(s)/node(s) involved	Distant	0	Distant	No needle core biopsy/TURP performed	No prostatectomy/autopsy performed	1	1	1	2
1284262	0	84	2	1	2	1	1	3	4	4	3	2	1	1	1	0	2	4	1	2	3	1	1	12	Distant site(s)/node(s) involved	Distant	0	Distant	No needle core biopsy/TURP performed	No prostatectomy/autopsy performed	1	1	1	2
1293708	0	84	1	1	2	1	1	3	4	4	3	2	1	1	1	2	2	4	3	2	3	2	2	76	Distant site(s)/node(s) involved	Distant	0	Distant	No needle core biopsy/TURP performed	No prostatectomy/autopsy performed	1	0	0	2
1295516	0	84	1	2	2	1	1	3	4	4	3	2	1	1	1	1	2	4	3	2	3	1	1	13	Distant site(s)/node(s) involved	Distant	0	Distant	No needle core biopsy/TURP performed	No prostatectomy/autopsy performed	1	1	1	2
1355788	0	84	1	1	2	1	2	3	4	4	3	2	1	1	1	0	2	4	3	2	3	2	1	8	Distant site(s)/node(s) involved	Distant	0	Distant	No needle core biopsy/TURP performed	No prostatectomy/autopsy performed	1	0	1	2
1396446	0	84	1	1	2	1	2	3	4	4	3	2	1	1	1	0	2	4	3	2	3	1	1	22	Distant site(s)/node(s) involved	Distant	0	Blank(s)	No needle core biopsy/TURP performed	No prostatectomy/autopsy performed	1	1	1	2
1399751	0	84	1	2	2	1	2	3	4	4	3	2	1	1	1	1	2	4	3	2	3	2	2	46	Distant site(s)/node(s) involved	Distant	0	Blank(s)	No needle core biopsy/TURP performed	No prostatectomy/autopsy performed	1	0	0	2
1428881	0	84	1	1	2	1	2	3	4	4	3	2	1	1	1	0	2	4	3	2	3	1	1	17	Distant site(s)/node(s) involved	Distant	0	Blank(s)	No needle core biopsy/TURP performed	No prostatectomy/autopsy performed	1	1	1	2
1464402	0	84	1	2	2	1	2	3	4	4	2	1	1	1	1	0	2	4	3	2	3	1	1	17	Regional lymph nodes involved only	Regional	0	Blank(s)	No needle core biopsy/TURP performed	No prostatectomy/autopsy performed	1	1	1	2
1521205	0	84	3	1	2	1	2	3	4	4	3	2	1	1	1	0	2	4	1	1	3	2	2	13	Blank(s)	Blank(s)	0	Blank(s)	No needle core biopsy/TURP performed	No prostatectomy/autopsy performed	1	0	0	2
1521841	0	84	1	1	2	1	2	3	4	4	3	2	1	1	1	0	2	4	3	2	2	2	2	17	Blank(s)	Blank(s)	0	Blank(s)	No needle core biopsy/TURP performed	No prostatectomy/autopsy performed	1	0	0	2
1538938	0	84	3	2	2	1	2	3	4	4	3	2	1	1	1	0	2	4	1	2	3	2	2	9	Blank(s)	Blank(s)	0	Blank(s)	No needle core biopsy/TURP performed	No prostatectomy/autopsy performed	1	0	0	2
5408611	0	84	1	3	2	2	1	4	4	4	3	#NULL!	3	3	3	999	2	4	3	2	3	1	1	22	Distant site(s)/node(s) involved	Distant	0	Distant	No needle core biopsy/TURP performed	No prostatectomy/autopsy performed	1	1	1	2
5500800	0	84	1	2	2	1	1	4	4	3	2	1	1	1	1	0	1	2	3	2	3	2	1	42	Regional by direct extension only	Regional	70	Unstaged	No needle core biopsy/TURP performed	Primary pattern 4, secondary pattern 4	1	0	1	1
5670529	0	84	1	2	1	2	1	3	4	4	3	2	1	1	1	1	3	4	3	2	3	2	1	29	Distant site(s)/node(s) involved	Distant	0	Distant	No needle core biopsy/TURP performed	No prostatectomy/autopsy performed	1	0	1	2
5678196	0	84	1	2	2	1	1	3	4	4	3	2	1	1	1	1	2	4	3	2	3	1	1	4	Distant site(s)/node(s) involved	Distant	0	Distant	No needle core biopsy/TURP performed	No prostatectomy/autopsy performed	1	1	1	2
5685179	0	84	1	1	1	2	1	3	4	4	3	2	1	1	1	0	2	4	3	2	2	1	1	35	Distant site(s)/node(s) involved	Distant	0	Distant	No needle core biopsy/TURP performed	No prostatectomy/autopsy performed	1	1	1	2
5692879	0	84	1	1	1	2	1	4	4	1	1	1	1	1	1	0	1	2	3	2	3	2	2	83	Localized only	Localized	70	Localized/regional (Prostate cases)	No needle core biopsy/TURP performed	Primary pattern 3, secondary pattern 3	1	0	0	1
5709639	0	84	1	1	1	2	1	4	4	4	1	1	1	1	1	0	2	4	3	2	3	1	1	92	Localized only	Localized	0	Localized/regional (Prostate cases)	No needle core biopsy/TURP performed	No prostatectomy/autopsy performed	1	1	1	2
5744379	0	84	1	1	2	2	1	3	4	4	3	2	1	1	1	0	2	4	3	2	3	1	1	19	Distant site(s)/node(s) involved	Distant	0	Distant	No needle core biopsy/TURP performed	No prostatectomy/autopsy performed	1	1	1	2
5749626	0	84	2	1	2	2	1	3	4	4	3	2	1	1	1	999	2	4	1	1	3	1	1	3	Distant site(s)/node(s) involved	Distant	0	Distant	No needle core biopsy/TURP performed	No prostatectomy/autopsy performed	1	1	1	2
5852462	0	84	2	2	2	2	2	3	4	4	3	2	1	1	1	0	2	4	1	1	3	2	2	31	Distant site(s)/node(s) involved	Distant	0	Blank(s)	No needle core biopsy/TURP performed	No prostatectomy/autopsy performed	1	0	0	2
5859394	0	84	1	1	1	2	2	4	4	4	3	2	1	1	1	1	2	4	1	2	3	2	1	3	Distant site(s)/node(s) involved	Distant	0	Blank(s)	No needle core biopsy/TURP performed	No prostatectomy/autopsy performed	1	0	1	2
5882565	0	84	1	1	2	2	2	3	4	4	3	2	1	1	1	1	2	4	1	2	3	2	1	5	Blank(s)	Blank(s)	0	Blank(s)	No needle core biopsy/TURP performed	No prostatectomy/autopsy performed	1	0	1	2
5899507	0	84	1	1	2	2	2	3	4	4	3	2	1	1	1	1	2	4	3	2	3	1	1	9	Blank(s)	Blank(s)	0	Blank(s)	No needle core biopsy/TURP performed	No prostatectomy/autopsy performed	1	1	1	2
5906258	0	84	1	2	1	2	2	3	4	4	3	2	1	1	1	999	2	3	3	2	3	2	2	15	Blank(s)	Blank(s)	0	Blank(s)	No needle core biopsy/TURP performed	No prostatectomy/autopsy performed	1	0	0	2
5929421	0	84	1	2	2	1	2	3	4	4	3	1	1	1	1	999	2	4	3	2	3	2	1	1	Blank(s)	Blank(s)	0	Blank(s)	No needle core biopsy/TURP performed	No prostatectomy/autopsy performed	1	0	1	2
5934767	0	84	1	1	2	1	2	3	4	4	2	1	1	1	1	999	2	4	3	2	3	2	2	2	Blank(s)	Blank(s)	0	Blank(s)	No needle core biopsy/TURP performed	No prostatectomy/autopsy performed	1	0	0	2
5957257	0	84	1	2	2	2	2	3	4	4	3	2	1	1	1	0	2	4	3	2	3	2	2	13	Blank(s)	Blank(s)	0	Blank(s)	No needle core biopsy/TURP performed	No prostatectomy/autopsy performed	1	0	0	2
5965382	0	84	1	2	1	2	2	3	4	4	3	2	2	1	1	0	3	4	3	2	3	2	1	2	Blank(s)	Blank(s)	0	Blank(s)	No needle core biopsy/TURP performed	No prostatectomy/autopsy performed	1	0	1	2
5968770	0	84	4	1	2	1	2	3	4	4	3	2	1	1	1	999	2	4	3	2	3	1	1	2	Blank(s)	Blank(s)	0	Blank(s)	No needle core biopsy/TURP performed	No prostatectomy/autopsy performed	1	1	1	2
9003639	0	84	3	1	2	2	1	3	4	4	3	2	1	1	2	0	2	4	3	2	3	1	1	26	Distant site(s)/node(s) involved	Distant	0	Distant	No needle core biopsy/TURP performed	No prostatectomy/autopsy performed	1	1	1	2
9117644	0	84	1	2	2	2	1	4	4	1	1	1	1	1	1	0	1	2	3	2	3	2	1	12	Localized only	Localized	70	Localized/regional (Prostate cases)	No needle core biopsy/TURP performed	Primary pattern 3, secondary pattern 3	1	0	1	1
9147897	0	84	3	1	1	2	1	4	4	2	1	1	1	1	1	0	1	2	3	2	3	2	1	1	Localized only	Localized	70	Unstaged	No needle core biopsy/TURP performed	Primary pattern 3, secondary pattern 4	1	0	1	1
9174398	0	84	3	2	1	2	1	3	4	4	3	2	1	1	1	2	2	4	3	2	3	1	1	30	Distant site(s)/node(s) involved	Distant	0	Distant	No needle core biopsy/TURP performed	No prostatectomy/autopsy performed	1	1	1	2
9176432	0	84	1	2	2	2	1	3	4	4	3	2	1	1	1	0	2	4	3	2	3	1	1	26	Distant site(s)/node(s) involved	Distant	0	Distant	No needle core biopsy/TURP performed	No prostatectomy/autopsy performed	1	1	1	2
9206131	0	84	3	1	1	2	2	3	4	4	3	2	1	1	1	3	2	4	3	2	3	2	1	3	Distant site(s)/node(s) involved	Distant	0	Blank(s)	No needle core biopsy/TURP performed	No prostatectomy/autopsy performed	1	0	1	2
9215500	0	84	3	1	1	2	2	4	4	4	2	1	1	1	1	999	3	4	3	2	3	2	1	1	Blank(s)	Blank(s)	0	Blank(s)	No needle core biopsy/TURP performed	No prostatectomy/autopsy performed	1	0	1	2
9215533	0	84	3	1	1	2	2	3	4	4	3	2	1	1	1	999	2	4	3	2	3	2	1	1	Blank(s)	Blank(s)	0	Blank(s)	No needle core biopsy/TURP performed	No prostatectomy/autopsy performed	1	0	1	2
9237491	0	84	3	1	2	2	2	4	4	4	3	2	1	1	1	1	2	4	1	2	3	2	2	3	Blank(s)	Blank(s)	0	Blank(s)	No needle core biopsy/TURP performed	No prostatectomy/autopsy performed	1	0	0	2
10709414	0	84	1	1	1	2	1	2	4	4	3	#NULL!	3	2	3	999	2	4	3	2	3	1	1	2	Distant site(s)/node(s) involved	Distant	0	Distant	No needle core biopsy/TURP performed	No prostatectomy/autopsy performed	1	1	1	2
10784699	0	84	1	1	1	2	2	3	4	4	3	2	1	1	1	1	2	4	3	2	3	1	1	20	Distant site(s)/node(s) involved	Distant	0	Blank(s)	No needle core biopsy/TURP performed	No prostatectomy/autopsy performed	1	1	1	2
10950912	0	84	1	1	1	2	2	4	4	1	1	1	1	1	1	0	1	2	3	2	3	1	1	10	Localized only	Localized	50	Blank(s)	No needle core biopsy/TURP performed	Primary pattern 3, secondary pattern 3	1	1	1	1
11000604	0	84	1	1	1	2	1	3	4	4	1	1	1	1	1	999	2	4	3	2	3	1	1	49	Localized only	Localized	0	Localized/regional (Prostate cases)	No needle core biopsy/TURP performed	No prostatectomy/autopsy performed	1	1	1	2
11049191	0	84	1	1	1	2	1	4	4	4	3	2	1	1	1	999	2	4	3	2	3	1	1	35	Distant site(s)/node(s) involved	Distant	0	Distant	No needle core biopsy/TURP performed	No prostatectomy/autopsy performed	1	1	1	2
11053285	0	84	1	1	1	2	1	3	4	4	3	2	3	3	2	1	2	4	3	2	3	1	1	80	Distant site(s)/node(s) involved	Distant	0	Distant	No needle core biopsy/TURP performed	No prostatectomy/autopsy performed	1	1	1	2
11073366	0	84	1	1	1	2	2	4	4	1	1	1	1	1	1	0	1	2	3	2	3	2	1	6	Localized only	Localized	70	Blank(s)	No needle core biopsy/TURP performed	Primary pattern 3, secondary pattern 3	1	0	1	1
11095438	0	84	1	1	1	2	1	4	4	4	2	1	1	1	1	999	2	4	3	2	3	2	2	73	Regional by direct extension only	Regional	0	Localized/regional (Prostate cases)	No needle core biopsy/TURP performed	No prostatectomy/autopsy performed	1	0	0	2
11111252	0	84	1	2	1	2	1	3	4	4	3	1	1	1	1	1	2	4	3	2	3	2	2	69	Distant site(s)/node(s) involved	Distant	0	Distant	No needle core biopsy/TURP performed	No prostatectomy/autopsy performed	1	0	0	2
11119716	0	84	1	1	1	2	1	4	4	4	3	2	1	1	1	0	2	4	2	2	3	1	1	2	Distant site(s)/node(s) involved	Distant	0	Distant	No needle core biopsy/TURP performed	No prostatectomy/autopsy performed	1	1	1	2
11122447	0	84	1	1	1	2	1	3	4	4	3	2	1	1	1	0	2	4	3	2	3	1	1	5	Distant site(s)/node(s) involved	Distant	0	Distant	No needle core biopsy/TURP performed	No prostatectomy/autopsy performed	1	1	1	2
11140722	0	84	1	1	1	2	2	3	4	4	3	2	1	1	2	999	2	4	3	2	3	1	1	3	Distant site(s)/node(s) involved	Distant	0	Blank(s)	No needle core biopsy/TURP performed	No prostatectomy/autopsy performed	1	1	1	2
11171925	0	84	1	1	2	2	1	2	4	4	1	1	1	1	1	0	2	4	3	2	3	2	1	25	Localized only	Localized	0	Localized/regional (Prostate cases)	No needle core biopsy/TURP performed	No prostatectomy/autopsy performed	1	0	1	2
11205417	0	84	1	2	1	2	1	4	4	4	4	#NULL!	3	3	3	999	2	4	3	2	3	1	1	25	Unknown/unstaged/unspecified/DCO	Unknown/unstaged	0	Unstaged	No needle core biopsy/TURP performed	No prostatectomy/autopsy performed	1	1	1	2
11213337	0	84	1	1	1	2	2	3	4	4	3	2	1	1	1	0	2	4	3	2	3	1	1	34	Distant site(s)/node(s) involved	Distant	0	Blank(s)	No needle core biopsy/TURP performed	No prostatectomy/autopsy performed	1	1	1	2
11219862	0	84	1	1	1	2	2	3	4	4	3	2	1	1	1	0	2	4	3	2	3	1	1	21	Distant site(s)/node(s) involved	Distant	0	Blank(s)	No needle core biopsy/TURP performed	No prostatectomy/autopsy performed	1	1	1	2
11224232	0	84	1	1	1	2	2	3	4	4	4	#NULL!	3	3	3	0	2	4	3	2	3	1	1	17	Unknown/unstaged/unspecified/DCO	Unknown/unstaged	0	Unstaged	No needle core biopsy/TURP performed	No prostatectomy/autopsy performed	1	1	1	2
11252998	0	84	1	2	1	2	2	3	4	4	3	2	1	1	1	0	2	4	1	2	3	1	1	1	Blank(s)	Blank(s)	0	Blank(s)	No needle core biopsy/TURP performed	No prostatectomy/autopsy performed	1	1	1	2
11272315	0	84	1	1	1	2	2	3	4	4	3	2	1	1	1	0	2	3	3	2	2	2	2	23	Blank(s)	Blank(s)	0	Blank(s)	No needle core biopsy/TURP performed	No prostatectomy/autopsy performed	1	0	0	2
11304003	0	84	1	1	1	2	2	3	4	4	3	2	1	3	3	0	2	4	3	2	3	1	1	21	Distant site(s)/node(s) involved	Distant	0	Blank(s)	No needle core biopsy/TURP performed	No prostatectomy/autopsy performed	1	1	1	2
11306233	0	84	1	1	1	2	2	3	4	4	3	2	1	1	1	0	2	4	3	2	3	2	2	7	Blank(s)	Blank(s)	0	Blank(s)	No needle core biopsy/TURP performed	No prostatectomy/autopsy performed	1	0	0	2
11332534	0	84	1	1	1	2	2	4	4	4	4	1	1	1	1	999	2	4	3	2	3	1	1	1	Blank(s)	Blank(s)	0	Blank(s)	No needle core biopsy/TURP performed	No prostatectomy/autopsy performed	1	1	1	2
14139244	0	84	1	1	1	2	1	3	4	4	3	2	1	1	2	1	2	4	3	2	3	1	1	14	Distant site(s)/node(s) involved	Distant	0	Distant	No needle core biopsy/TURP performed	No prostatectomy/autopsy performed	1	1	1	2
14145256	0	84	1	1	1	2	1	3	4	4	3	2	1	1	1	0	2	4	3	2	3	2	1	48	Distant site(s)/node(s) involved	Distant	0	Distant	No needle core biopsy/TURP performed	No prostatectomy/autopsy performed	1	0	1	2
14155582	0	84	1	1	1	2	1	3	4	4	3	2	1	1	1	0	2	4	3	2	3	1	1	2	Distant site(s)/node(s) involved	Distant	0	Distant	No needle core biopsy/TURP performed	No prostatectomy/autopsy performed	1	1	1	2
14159724	0	84	1	2	1	2	1	3	4	4	3	2	1	1	1	0	2	4	1	2	3	1	1	3	Distant site(s)/node(s) involved	Distant	0	Distant	No needle core biopsy/TURP performed	No prostatectomy/autopsy performed	1	1	1	2
14168434	0	84	1	1	1	2	1	3	4	4	3	2	1	1	1	0	2	4	3	2	3	1	1	13	Distant site(s)/node(s) involved	Distant	0	Distant	No needle core biopsy/TURP performed	No prostatectomy/autopsy performed	1	1	1	2
14173622	0	84	1	1	1	2	1	3	4	4	3	2	1	1	1	999	2	4	3	2	3	1	1	3	Distant site(s)/node(s) involved	Distant	0	Distant	No needle core biopsy/TURP performed	No prostatectomy/autopsy performed	1	1	1	2
14174793	0	84	3	1	1	2	1	3	4	4	3	2	1	1	1	2	2	4	1	2	3	2	1	4	Distant site(s)/node(s) involved	Distant	0	Distant	No needle core biopsy/TURP performed	No prostatectomy/autopsy performed	1	0	1	2
14188818	0	84	1	2	1	2	1	3	4	4	3	2	1	2	1	0	3	4	3	2	3	1	1	16	Distant site(s)/node(s) involved	Distant	0	Distant	No needle core biopsy/TURP performed	No prostatectomy/autopsy performed	1	1	1	2
14201782	0	84	1	2	1	2	2	4	4	1	1	1	1	1	1	0	1	4	3	2	3	2	1	32	Localized only	Localized	50	Localized/regional (Prostate cases)	No needle core biopsy/TURP performed	Primary pattern 3, secondary pattern 3	1	0	1	1
14205411	0	84	1	2	1	2	2	3	4	4	3	2	1	1	1	0	2	4	2	2	3	2	1	26	Distant site(s)/node(s) involved	Distant	0	Distant	No needle core biopsy/TURP performed	No prostatectomy/autopsy performed	1	0	1	2
14211366	0	84	1	1	1	2	2	4	4	1	1	1	1	1	1	0	1	4	3	2	3	2	1	43	Localized only	Localized	70	Unstaged	No needle core biopsy/TURP performed	Primary pattern 3, secondary pattern 3	1	0	1	1
14211753	0	84	1	1	1	2	2	4	4	4	3	2	1	1	2	3	2	4	3	2	3	1	1	11	Distant site(s)/node(s) involved	Distant	0	Distant	No needle core biopsy/TURP performed	No prostatectomy/autopsy performed	1	1	1	2
14259577	0	84	1	1	1	2	2	3	4	4	2	1	1	1	1	999	2	4	3	2	3	2	1	4	Blank(s)	Blank(s)	0	Blank(s)	No needle core biopsy/TURP performed	No prostatectomy/autopsy performed	1	0	1	2
14274367	0	84	1	2	1	2	2	3	4	4	3	2	1	1	1	0	1	4	3	2	3	2	2	12	Blank(s)	Blank(s)	22	Blank(s)	No needle core biopsy/TURP performed	No prostatectomy/autopsy performed	1	0	0	2
16053727	0	84	1	1	2	1	1	4	4	4	3	2	1	1	1	1	2	4	3	2	3	2	1	13	Distant site(s)/node(s) involved	Distant	0	Distant	No needle core biopsy/TURP performed	No prostatectomy/autopsy performed	1	0	1	2
16104450	0	84	1	1	2	1	1	3	4	4	3	2	1	1	2	1	2	4	3	2	3	2	1	46	Distant site(s)/node(s) involved	Distant	0	Distant	No needle core biopsy/TURP performed	No prostatectomy/autopsy performed	1	0	1	2
16279643	0	84	1	1	2	1	2	4	4	4	3	2	1	2	1	2	2	4	3	2	3	2	2	2	Blank(s)	Blank(s)	0	Blank(s)	No needle core biopsy/TURP performed	No prostatectomy/autopsy performed	1	0	0	2
16380986	0	84	1	2	1	1	1	3	4	4	3	2	1	1	1	0	2	4	1	2	3	2	1	7	Distant site(s)/node(s) involved	Distant	0	Distant	No needle core biopsy/TURP performed	No prostatectomy/autopsy performed	1	0	1	2
16382985	0	84	1	3	1	2	1	3	4	4	4	#NULL!	3	3	3	0	2	4	3	2	3	1	1	84	Unknown/unstaged/unspecified/DCO	Unknown/unstaged	0	Unstaged	No needle core biopsy/TURP performed	No prostatectomy/autopsy performed	1	1	1	2
16387507	0	84	1	1	1	1	1	4	4	3	2	1	1	1	1	0	1	4	3	2	3	2	1	36	Regional by direct extension only	Regional	50	Unstaged	No needle core biopsy/TURP performed	Primary pattern 4, secondary pattern 4	1	0	1	1
16407935	0	84	1	3	1	2	1	3	4	4	4	#NULL!	3	3	3	999	2	4	3	2	3	2	1	23	Unknown/unstaged/unspecified/DCO	Unknown/unstaged	0	Unstaged	No needle core biopsy/TURP performed	No prostatectomy/autopsy performed	1	0	1	2
16430581	0	84	1	1	2	1	1	3	4	4	3	2	1	1	1	1	2	4	3	2	3	1	1	8	Distant site(s)/node(s) involved	Distant	0	Distant	No needle core biopsy/TURP performed	No prostatectomy/autopsy performed	1	1	1	2
16488602	0	84	1	2	2	1	1	3	4	4	3	2	1	1	2	1	2	4	3	2	3	2	1	1	Distant site(s)/node(s) involved	Distant	0	Distant	No needle core biopsy/TURP performed	No prostatectomy/autopsy performed	1	0	1	2
16495069	0	84	1	1	1	2	2	3	4	4	3	2	3	3	3	999	2	4	3	2	3	2	1	1	Distant site(s)/node(s) involved	Distant	0	Distant	No needle core biopsy/TURP performed	No prostatectomy/autopsy performed	1	0	1	2
16495579	0	84	1	3	2	1	1	3	4	4	3	2	1	1	1	0	2	4	1	2	3	1	1	29	Distant site(s)/node(s) involved	Distant	0	Distant	No needle core biopsy/TURP performed	No prostatectomy/autopsy performed	1	1	1	2
16500259	0	84	1	1	2	1	2	4	4	3	2	1	1	1	1	0	1	1	3	2	3	2	2	41	Regional by direct extension only	Regional	70	Blank(s)	No needle core biopsy/TURP performed	Primary pattern 4, secondary pattern 5	1	0	0	1
16506452	0	84	1	2	1	2	1	3	4	4	3	#NULL!	3	1	3	0	2	4	3	2	3	1	1	1	Distant site(s)/node(s) involved	Distant	0	Distant	No needle core biopsy/TURP performed	No prostatectomy/autopsy performed	1	1	1	2
16572341	0	84	3	1	2	1	1	3	4	4	3	2	1	1	1	0	2	4	3	2	3	1	1	33	Distant site(s)/node(s) involved	Distant	0	Distant	No needle core biopsy/TURP performed	No prostatectomy/autopsy performed	1	1	1	2
16580954	0	84	1	2	1	2	1	4	4	4	4	1	1	1	1	999	2	4	3	2	3	2	1	7	Unknown/unstaged/unspecified/DCO	Unknown/unstaged	0	Unstaged	No needle core biopsy/TURP performed	No prostatectomy/autopsy performed	1	0	1	2
16601034	0	84	1	2	2	1	1	3	4	4	3	2	1	1	1	0	2	4	3	2	3	1	1	7	Distant site(s)/node(s) involved	Distant	0	Distant	No needle core biopsy/TURP performed	No prostatectomy/autopsy performed	1	1	1	2
16690083	0	84	1	1	2	1	2	3	4	4	3	2	1	1	1	0	2	4	1	2	3	1	1	16	Distant site(s)/node(s) involved	Distant	0	Blank(s)	No needle core biopsy/TURP performed	No prostatectomy/autopsy performed	1	1	1	2
16715956	0	84	1	2	1	2	2	3	4	4	3	2	1	1	1	1	2	4	1	2	3	2	2	32	Distant site(s)/node(s) involved	Distant	0	Blank(s)	No needle core biopsy/TURP performed	No prostatectomy/autopsy performed	1	0	0	2
16772085	0	84	3	3	1	2	2	3	4	4	3	2	1	1	1	1	2	4	3	2	3	1	1	1	Blank(s)	Blank(s)	0	Blank(s)	No needle core biopsy/TURP performed	No prostatectomy/autopsy performed	1	1	1	2
16796803	0	84	1	1	2	1	2	3	4	4	3	2	1	1	1	0	2	4	3	2	2	2	2	12	Blank(s)	Blank(s)	0	Blank(s)	No needle core biopsy/TURP performed	No prostatectomy/autopsy performed	1	0	0	2
16807499	0	84	1	1	2	1	2	3	4	4	3	2	1	1	2	2	2	4	1	2	3	2	2	12	Blank(s)	Blank(s)	0	Blank(s)	No needle core biopsy/TURP performed	No prostatectomy/autopsy performed	1	0	0	2
16831523	0	84	1	3	1	2	2	3	4	4	3	2	1	1	1	1	3	4	1	2	3	2	2	6	Blank(s)	Blank(s)	0	Blank(s)	No needle core biopsy/TURP performed	No prostatectomy/autopsy performed	1	0	0	2
16840851	0	84	1	2	2	1	2	3	4	4	3	2	1	1	1	1	2	4	3	2	3	2	2	7	Blank(s)	Blank(s)	0	Blank(s)	No needle core biopsy/TURP performed	No prostatectomy/autopsy performed	1	0	0	2
16860225	0	84	3	1	2	1	2	3	4	4	3	2	1	1	1	0	2	4	3	2	3	2	2	2	Blank(s)	Blank(s)	0	Blank(s)	No needle core biopsy/TURP performed	No prostatectomy/autopsy performed	1	0	0	2
16867967	0	84	1	2	2	2	2	3	4	4	3	2	1	1	1	1	2	4	3	2	3	1	1	8	Blank(s)	Blank(s)	0	Blank(s)	No needle core biopsy/TURP performed	No prostatectomy/autopsy performed	1	1	1	2
16898407	0	84	1	1	2	1	2	3	4	4	3	1	1	1	1	1	2	4	3	2	3	2	2	6	Blank(s)	Blank(s)	0	Blank(s)	No needle core biopsy/TURP performed	No prostatectomy/autopsy performed	1	0	0	2
19974490	0	84	1	2	1	2	1	4	4	4	2	1	1	1	1	999	2	4	3	2	3	2	1	6	Regional by direct extension only	Regional	0	Localized/regional (Prostate cases)	No needle core biopsy/TURP performed	No prostatectomy/autopsy performed	1	0	1	2
20108160	0	84	1	1	1	2	1	2	4	4	3	2	1	1	1	1	2	4	1	2	3	2	1	4	Distant site(s)/node(s) involved	Distant	0	Distant	No needle core biopsy/TURP performed	No prostatectomy/autopsy performed	1	0	1	2
20282245	0	84	1	1	2	2	1	4	4	1	1	1	1	1	1	0	1	2	3	2	3	2	1	59	Localized only	Localized	70	Unstaged	No needle core biopsy/TURP performed	Primary pattern 3, secondary pattern 3	1	0	1	1
20282506	0	84	1	1	1	1	1	4	4	4	3	2	1	1	1	0	2	4	3	2	3	1	1	61	Distant site(s)/node(s) involved	Distant	0	Distant	No needle core biopsy/TURP performed	No prostatectomy/autopsy performed	1	1	1	2
20331954	0	84	1	1	2	1	2	3	4	4	3	2	1	1	1	999	2	4	3	2	3	1	1	4	Distant site(s)/node(s) involved	Distant	0	Blank(s)	No needle core biopsy/TURP performed	No prostatectomy/autopsy performed	1	1	1	2
20357003	0	84	1	1	2	2	2	4	4	2	1	1	1	1	1	1	1	4	3	2	3	2	2	17	Blank(s)	Blank(s)	30	Blank(s)	No needle core biopsy/TURP performed	Primary pattern 3, secondary pattern 4	1	0	0	1
20365985	0	84	3	2	2	2	2	3	4	4	3	2	1	1	1	2	2	4	3	2	3	2	2	22	Blank(s)	Blank(s)	0	Blank(s)	No needle core biopsy/TURP performed	No prostatectomy/autopsy performed	1	0	0	2
20408361	0	84	1	1	2	1	2	4	4	4	4	#NULL!	3	3	3	999	2	4	3	2	3	2	2	11	Blank(s)	Blank(s)	0	Blank(s)	No needle core biopsy/TURP performed	No prostatectomy/autopsy performed	1	0	0	2
22062716	0	84	1	2	1	1	1	4	4	4	3	2	1	1	1	0	2	4	3	2	2	1	1	3	Distant site(s)/node(s) involved	Distant	0	Distant	No needle core biopsy/TURP performed	No prostatectomy/autopsy performed	1	1	1	2
22068306	0	84	2	1	1	1	2	4	4	2	1	1	1	1	1	0	1	1	3	2	3	2	2	15	Blank(s)	Blank(s)	70	Blank(s)	No needle core biopsy/TURP performed	Primary pattern 3, secondary pattern 4	1	0	0	1
22138758	0	84	1	1	1	1	1	3	4	4	3	2	1	1	1	999	2	4	3	2	3	1	1	1	Distant site(s)/node(s) involved	Distant	0	Distant	No needle core biopsy/TURP performed	No prostatectomy/autopsy performed	1	1	1	2
22148613	0	84	1	1	1	1	2	4	4	4	4	1	1	1	1	999	2	4	3	2	3	2	2	8	Blank(s)	Blank(s)	0	Blank(s)	No needle core biopsy/TURP performed	No prostatectomy/autopsy performed	1	0	0	2
22156151	0	84	1	1	1	1	2	3	4	4	3	2	1	1	1	1	2	4	3	2	3	2	2	58	Distant site(s)/node(s) involved	Distant	0	Distant	No needle core biopsy/TURP performed	No prostatectomy/autopsy performed	1	0	0	2
22254718	0	84	1	1	1	1	2	3	4	4	3	2	1	1	1	0	2	4	3	2	3	1	1	20	Distant site(s)/node(s) involved	Distant	0	Blank(s)	No needle core biopsy/TURP performed	No prostatectomy/autopsy performed	1	1	1	2
22264131	0	84	2	2	1	1	2	3	4	4	3	2	1	1	1	0	2	4	3	2	3	1	1	9	Blank(s)	Blank(s)	0	Blank(s)	No needle core biopsy/TURP performed	No prostatectomy/autopsy performed	1	1	1	2
22274179	0	84	1	1	1	1	2	3	4	4	3	1	1	1	1	0	2	4	3	2	3	2	1	6	Blank(s)	Blank(s)	0	Blank(s)	No needle core biopsy/TURP performed	No prostatectomy/autopsy performed	1	0	1	2
22285373	0	84	1	2	1	1	2	3	4	4	3	2	1	1	1	0	2	4	3	2	3	1	1	1	Blank(s)	Blank(s)	0	Blank(s)	No needle core biopsy/TURP performed	No prostatectomy/autopsy performed	1	1	1	2
22293068	0	84	1	1	1	1	2	3	4	4	3	2	1	1	1	0	2	4	3	2	3	2	2	11	Blank(s)	Blank(s)	0	Blank(s)	No needle core biopsy/TURP performed	No prostatectomy/autopsy performed	1	0	0	2
303491	0	83	1	1	2	1	1	3	4	4	2	1	1	1	1	0	2	4	3	2	3	2	1	9	Regional by both direct extension and lymph node involvement	Regional	0	Localized/regional (Prostate cases)	No needle core biopsy/TURP performed	No prostatectomy/autopsy performed	1	0	1	2
954168	0	83	1	1	2	1	2	4	4	1	1	1	1	1	1	0	1	2	3	2	3	2	1	8	Localized only	Localized	50	Unstaged	No needle core biopsy/TURP performed	Primary pattern 3, secondary pattern 3	1	0	1	1
1281938	0	83	1	2	2	1	1	3	4	4	3	#NULL!	1	1	1	0	2	4	3	2	3	1	1	51	Distant site(s)/node(s) involved	Distant	0	Distant	No needle core biopsy/TURP performed	No prostatectomy/autopsy performed	1	1	1	2
1290800	0	83	1	1	2	1	1	3	4	4	3	2	1	1	1	1	2	4	1	2	3	1	1	36	Distant site(s)/node(s) involved	Distant	0	Distant	No needle core biopsy/TURP performed	No prostatectomy/autopsy performed	1	1	1	2
1314773	0	83	1	1	2	1	1	3	4	4	3	2	1	1	1	0	2	4	1	2	3	1	1	17	Distant site(s)/node(s) involved	Distant	0	Distant	No needle core biopsy/TURP performed	No prostatectomy/autopsy performed	1	1	1	2
1335968	0	83	1	2	2	1	1	3	4	4	3	2	1	1	1	0	2	4	3	2	3	1	1	5	Distant site(s)/node(s) involved	Distant	0	Distant	No needle core biopsy/TURP performed	No prostatectomy/autopsy performed	1	1	1	2
1368866	0	83	2	2	2	1	2	3	4	4	3	2	1	1	1	0	2	4	3	2	3	1	1	39	Distant site(s)/node(s) involved	Distant	0	Distant	No needle core biopsy/TURP performed	No prostatectomy/autopsy performed	1	1	1	2
1375445	0	83	2	1	2	1	2	3	4	4	3	2	1	1	1	0	2	4	3	2	3	2	2	51	Distant site(s)/node(s) involved	Distant	0	Distant	No needle core biopsy/TURP performed	No prostatectomy/autopsy performed	1	0	0	2
1380815	0	83	1	2	2	1	2	3	4	4	3	2	1	1	1	1	2	4	1	2	3	1	1	12	Distant site(s)/node(s) involved	Distant	0	Distant	No needle core biopsy/TURP performed	No prostatectomy/autopsy performed	1	1	1	2
1399301	0	83	1	1	2	1	2	3	4	4	3	2	1	1	1	0	2	4	3	2	3	2	2	13	Distant site(s)/node(s) involved	Distant	0	Blank(s)	No needle core biopsy/TURP performed	No prostatectomy/autopsy performed	1	0	0	2
1427194	0	83	3	1	2	1	2	4	4	4	3	1	1	1	2	999	2	4	3	2	3	2	2	38	Distant site(s)/node(s) involved	Distant	0	Blank(s)	No needle core biopsy/TURP performed	No prostatectomy/autopsy performed	1	0	0	2
1436970	0	83	2	2	2	1	1	4	4	4	4	#NULL!	1	1	1	999	2	4	3	2	3	1	1	64	Unknown/unstaged/unspecified/DCO	Unknown/unstaged	0	Unstaged	No needle core biopsy/TURP performed	No prostatectomy/autopsy performed	1	1	1	2
1440825	0	83	1	2	2	1	2	3	4	4	2	1	1	1	1	3	2	3	3	2	2	2	2	35	Regional lymph nodes involved only	Regional	0	Blank(s)	No needle core biopsy/TURP performed	No prostatectomy/autopsy performed	1	0	0	2
1452329	0	83	1	3	2	1	2	4	4	1	1	1	1	1	1	0	1	4	3	2	3	2	2	30	Localized only	Localized	50	Blank(s)	No needle core biopsy/TURP performed	Primary pattern 3, secondary pattern 3	1	0	0	1
1465424	0	83	1	2	2	1	2	3	4	4	3	2	1	1	2	1	2	4	3	2	3	2	1	6	Distant site(s)/node(s) involved	Distant	0	Blank(s)	No needle core biopsy/TURP performed	No prostatectomy/autopsy performed	1	0	1	2
1473369	0	83	2	2	2	1	2	3	4	4	3	2	1	1	1	2	3	4	3	2	3	1	1	12	Distant site(s)/node(s) involved	Distant	0	Blank(s)	No needle core biopsy/TURP performed	No prostatectomy/autopsy performed	1	1	1	2
1541774	0	83	1	1	2	1	2	3	4	4	3	2	1	1	1	0	2	4	1	2	2	2	2	10	Blank(s)	Blank(s)	0	Blank(s)	No needle core biopsy/TURP performed	No prostatectomy/autopsy performed	1	0	0	2
1561192	0	83	1	1	2	1	2	3	4	4	3	2	1	1	1	1	2	4	1	2	3	2	2	2	Blank(s)	Blank(s)	0	Blank(s)	No needle core biopsy/TURP performed	No prostatectomy/autopsy performed	1	0	0	2
1562853	0	83	3	1	2	1	2	4	4	4	3	2	1	1	1	999	2	4	3	2	3	2	2	5	Blank(s)	Blank(s)	0	Blank(s)	No needle core biopsy/TURP performed	No prostatectomy/autopsy performed	1	0	0	2
1571253	0	83	1	1	2	1	2	3	4	4	3	2	1	1	1	12	2	4	3	2	3	2	2	14	Blank(s)	Blank(s)	0	Blank(s)	No needle core biopsy/TURP performed	No prostatectomy/autopsy performed	1	0	0	2
1571466	0	83	3	1	2	1	2	3	4	4	3	2	1	1	1	2	2	4	3	2	3	1	1	14	Blank(s)	Blank(s)	0	Blank(s)	No needle core biopsy/TURP performed	No prostatectomy/autopsy performed	1	1	1	2
4858404	0	83	2	2	1	2	1	4	4	4	3	2	1	1	1	0	2	4	1	2	2	1	1	33	Distant site(s)/node(s) involved	Distant	0	Distant	No needle core biopsy/TURP performed	No prostatectomy/autopsy performed	1	1	1	2
4949108	0	83	1	2	1	2	2	4	4	1	1	1	1	1	1	0	1	2	3	2	3	2	1	14	Localized only	Localized	70	Blank(s)	No needle core biopsy/TURP performed	Primary pattern 3, secondary pattern 3	1	0	1	1
5376784	0	83	1	1	2	1	2	3	4	4	3	2	1	1	1	0	2	4	3	2	3	2	1	16	Distant site(s)/node(s) involved	Distant	0	Distant	No needle core biopsy/TURP performed	No prostatectomy/autopsy performed	1	0	1	2
5516742	0	83	1	1	2	1	2	4	4	4	2	1	1	1	1	0	2	4	1	2	3	2	2	1	Blank(s)	Blank(s)	0	Blank(s)	No needle core biopsy/TURP performed	No prostatectomy/autopsy performed	1	0	0	2
5587270	0	83	1	1	2	2	2	4	4	2	2	1	1	1	1	0	1	2	3	2	3	2	1	23	Regional by direct extension only	Regional	70	Blank(s)	No needle core biopsy/TURP performed	Primary pattern 3, secondary pattern 4	1	0	1	1
5602002	0	83	1	3	2	2	2	3	4	4	3	2	1	1	1	1	2	4	3	2	3	2	2	28	Distant site(s)/node(s) involved	Distant	0	Blank(s)	No needle core biopsy/TURP performed	No prostatectomy/autopsy performed	1	0	0	2
5624951	0	83	1	2	2	2	1	4	4	4	1	1	1	1	1	999	2	4	3	2	3	2	2	107	Localized only	Localized	0	Localized/regional (Prostate cases)	No needle core biopsy/TURP performed	No prostatectomy/autopsy performed	1	0	0	2
5637738	0	83	1	2	2	2	1	4	4	4	4	#NULL!	3	3	3	999	3	4	3	2	3	2	1	1	Unknown/unstaged/unspecified/DCO	Unknown/unstaged	0	Unstaged	No needle core biopsy/TURP performed	No prostatectomy/autopsy performed	1	0	1	2
5642194	0	83	1	1	2	2	1	2	4	4	3	2	1	1	1	0	2	4	3	2	3	1	1	17	Distant site(s)/node(s) involved	Distant	0	Distant	No needle core biopsy/TURP performed	No prostatectomy/autopsy performed	1	1	1	2
5687519	0	83	1	2	2	1	1	4	4	2	1	1	1	1	1	0	1	2	3	2	3	2	1	17	Localized only	Localized	70	Localized/regional (Prostate cases)	No needle core biopsy/TURP performed	Primary pattern 4, secondary pattern 3	1	0	1	1
5688543	0	83	1	1	1	2	1	4	4	1	1	1	1	1	1	0	1	2	3	2	3	2	1	1	Localized only	Localized	70	Localized/regional (Prostate cases)	No needle core biopsy/TURP performed	Primary pattern 3, secondary pattern 3	1	0	1	1
5697806	0	83	1	1	2	1	1	4	4	4	3	1	1	1	2	999	2	4	3	2	3	1	1	1	Distant site(s)/node(s) involved	Distant	0	Distant	No needle core biopsy/TURP performed	No prostatectomy/autopsy performed	1	1	1	2
5699481	0	83	1	2	2	2	1	3	4	4	3	2	1	1	1	0	2	4	1	2	3	1	1	35	Distant site(s)/node(s) involved	Distant	0	Distant	No needle core biopsy/TURP performed	No prostatectomy/autopsy performed	1	1	1	2
5779709	0	83	1	2	2	2	2	3	4	4	3	2	1	1	1	0	2	4	3	2	3	1	1	4	Distant site(s)/node(s) involved	Distant	0	Distant	No needle core biopsy/TURP performed	No prostatectomy/autopsy performed	1	1	1	2
5812812	0	83	1	2	2	1	2	3	4	4	3	2	1	1	2	0	2	4	3	2	3	2	1	20	Distant site(s)/node(s) involved	Distant	0	Blank(s)	No needle core biopsy/TURP performed	No prostatectomy/autopsy performed	1	0	1	2
5818563	0	83	1	1	2	2	2	4	4	4	3	2	1	1	1	1	2	4	3	2	3	2	2	44	Distant site(s)/node(s) involved	Distant	0	Blank(s)	No needle core biopsy/TURP performed	No prostatectomy/autopsy performed	1	0	0	2
5832126	0	83	1	1	2	2	2	3	4	4	3	2	1	1	1	0	2	3	1	2	2	1	1	10	Distant site(s)/node(s) involved	Distant	0	Blank(s)	No needle core biopsy/TURP performed	No prostatectomy/autopsy performed	1	1	1	2
5878398	0	83	1	1	1	2	2	3	4	4	3	2	1	1	1	0	2	4	1	2	3	2	2	29	Distant site(s)/node(s) involved	Distant	0	Blank(s)	No needle core biopsy/TURP performed	No prostatectomy/autopsy performed	1	0	0	2
5886110	0	83	1	3	2	1	2	4	4	2	2	1	1	1	1	0	1	2	3	2	3	2	2	23	Blank(s)	Blank(s)	50	Blank(s)	No needle core biopsy/TURP performed	Primary pattern 3, secondary pattern 4	1	0	0	1
5904318	0	83	1	1	2	1	2	3	4	4	3	2	1	1	2	0	2	4	3	2	3	1	1	3	Blank(s)	Blank(s)	0	Blank(s)	No needle core biopsy/TURP performed	No prostatectomy/autopsy performed	1	1	1	2
5916625	0	83	1	1	2	1	2	3	4	4	3	1	1	1	1	0	2	4	3	2	3	2	2	8	Blank(s)	Blank(s)	0	Blank(s)	No needle core biopsy/TURP performed	No prostatectomy/autopsy performed	1	0	0	2
9123395	0	83	3	2	2	2	1	3	4	4	4	1	1	1	1	1	3	4	3	2	3	2	1	40	Unknown/unstaged/unspecified/DCO	Unknown/unstaged	0	Unstaged	No needle core biopsy/TURP performed	No prostatectomy/autopsy performed	1	0	1	2
9131860	0	83	3	2	2	2	1	3	4	4	3	2	1	1	2	2	2	4	3	2	3	2	1	65	Distant site(s)/node(s) involved	Distant	0	Distant	No needle core biopsy/TURP performed	No prostatectomy/autopsy performed	1	0	1	2
9158221	0	83	3	1	2	2	1	4	4	2	1	1	1	1	1	0	1	2	3	2	3	2	2	70	Localized only	Localized	50	Unstaged	No needle core biopsy/TURP performed	Primary pattern 4, secondary pattern 3	1	0	0	1
9160858	0	83	3	1	2	2	1	4	4	4	3	1	1	1	1	999	2	4	3	2	3	1	1	1	Distant site(s)/node(s) involved	Distant	0	Distant	No needle core biopsy/TURP performed	No prostatectomy/autopsy performed	1	1	1	2
9184220	0	83	3	1	2	2	2	3	4	4	3	2	1	1	1	0	2	4	1	2	2	2	2	45	Distant site(s)/node(s) involved	Distant	0	Blank(s)	No needle core biopsy/TURP performed	No prostatectomy/autopsy performed	1	0	0	2
9186201	0	83	3	2	2	2	2	3	4	4	3	2	1	1	2	1	2	4	3	2	3	2	2	43	Distant site(s)/node(s) involved	Distant	0	Blank(s)	No needle core biopsy/TURP performed	No prostatectomy/autopsy performed	1	0	0	2
9186605	0	83	1	2	1	2	2	3	4	4	3	1	1	2	1	2	2	4	3	1	3	1	1	18	Distant site(s)/node(s) involved	Distant	0	Blank(s)	No needle core biopsy/TURP performed	No prostatectomy/autopsy performed	1	1	1	2
10473112	0	83	1	1	1	2	2	3	4	4	3	2	1	1	1	1	2	4	3	2	3	1	1	2	Distant site(s)/node(s) involved	Distant	0	Blank(s)	No needle core biopsy/TURP performed	No prostatectomy/autopsy performed	1	1	1	2
10996212	0	83	2	1	1	2	1	4	4	4	3	1	1	1	1	999	2	4	3	2	3	1	1	3	Distant site(s)/node(s) involved	Distant	0	Distant	No needle core biopsy/TURP performed	No prostatectomy/autopsy performed	1	1	1	2
11010549	0	83	1	2	1	2	1	3	4	4	3	2	1	1	1	0	2	4	1	2	3	1	1	35	Distant site(s)/node(s) involved	Distant	0	Distant	No needle core biopsy/TURP performed	No prostatectomy/autopsy performed	1	1	1	2
11028093	0	83	1	1	1	2	1	3	4	4	3	2	1	1	1	0	2	4	2	2	3	1	1	8	Distant site(s)/node(s) involved	Distant	0	Distant	No needle core biopsy/TURP performed	No prostatectomy/autopsy performed	1	1	1	2
11061150	0	83	1	1	1	2	1	4	4	2	1	1	1	1	1	0	1	2	3	2	3	2	2	85	Localized only	Localized	50	Localized/regional (Prostate cases)	No needle core biopsy/TURP performed	Primary pattern 3, secondary pattern 4	1	0	0	1
11069953	0	83	1	2	1	2	1	3	4	4	3	2	1	1	1	0	2	4	3	2	3	2	2	85	Distant site(s)/node(s) involved	Distant	0	Distant	No needle core biopsy/TURP performed	No prostatectomy/autopsy performed	1	0	0	2
11078463	0	83	1	2	1	2	1	3	4	4	3	2	1	1	1	0	2	3	3	2	1	1	1	8	Distant site(s)/node(s) involved	Distant	0	Distant	No needle core biopsy/TURP performed	No prostatectomy/autopsy performed	1	1	1	2
11086653	0	83	1	1	1	2	1	4	4	2	1	1	1	1	1	0	1	2	3	2	3	1	1	74	Localized only	Localized	70	Localized/regional (Prostate cases)	No needle core biopsy/TURP performed	Primary pattern 3, secondary pattern 4	1	1	1	1
11116866	0	83	1	1	1	2	1	3	4	4	3	1	1	1	1	1	2	4	3	2	2	1	1	27	Distant site(s)/node(s) involved	Distant	0	Distant	No needle core biopsy/TURP performed	No prostatectomy/autopsy performed	1	1	1	2
11134460	0	83	1	1	1	2	1	3	4	4	3	2	1	1	1	999	2	4	3	2	3	1	1	32	Distant site(s)/node(s) involved	Distant	0	Distant	No needle core biopsy/TURP performed	No prostatectomy/autopsy performed	1	1	1	2
11135406	0	83	1	3	1	2	2	4	4	2	1	1	1	1	1	0	1	2	3	2	3	2	2	53	Localized only	Localized	70	Localized/regional (Prostate cases)	No needle core biopsy/TURP performed	Primary pattern 3, secondary pattern 4	1	0	0	1
11142463	0	83	1	1	1	2	1	3	4	4	3	2	1	1	1	1	2	4	3	2	3	1	1	36	Distant site(s)/node(s) involved	Distant	0	Distant	No needle core biopsy/TURP performed	No prostatectomy/autopsy performed	1	1	1	2
11198521	0	83	1	1	1	2	2	3	4	4	3	2	1	1	1	0	2	4	1	2	3	1	1	16	Distant site(s)/node(s) involved	Distant	0	Blank(s)	No needle core biopsy/TURP performed	No prostatectomy/autopsy performed	1	1	1	2
11205385	0	83	1	2	1	2	2	4	4	4	4	#NULL!	3	3	3	999	2	4	3	2	3	1	1	2	Unknown/unstaged/unspecified/DCO	Unknown/unstaged	0	Unstaged	No needle core biopsy/TURP performed	No prostatectomy/autopsy performed	1	1	1	2
11228584	0	83	1	1	1	2	2	4	4	1	1	1	1	1	1	0	1	2	3	2	3	2	1	14	Blank(s)	Blank(s)	70	Blank(s)	No needle core biopsy/TURP performed	Primary pattern 3, secondary pattern 3	1	0	1	1
11229836	0	83	1	1	1	2	2	3	4	4	3	2	1	1	1	0	2	4	1	2	3	2	2	25	Distant site(s)/node(s) involved	Distant	0	Blank(s)	No needle core biopsy/TURP performed	No prostatectomy/autopsy performed	1	0	0	2
11231610	0	83	1	1	1	2	2	3	4	4	3	2	1	1	1	1	2	4	3	2	3	1	1	10	Distant site(s)/node(s) involved	Distant	0	Blank(s)	No needle core biopsy/TURP performed	No prostatectomy/autopsy performed	1	1	1	2
11254324	0	83	1	1	1	2	2	4	4	2	1	1	1	1	1	0	1	2	3	2	3	2	2	13	Blank(s)	Blank(s)	70	Blank(s)	No needle core biopsy/TURP performed	Primary pattern 3, secondary pattern 4	1	0	0	1
11264789	0	83	1	1	2	2	2	3	4	4	3	2	1	1	1	0	2	4	3	2	3	2	2	7	Blank(s)	Blank(s)	0	Blank(s)	No needle core biopsy/TURP performed	No prostatectomy/autopsy performed	1	0	0	2
11271557	0	83	1	1	1	2	2	3	4	4	3	2	1	1	1	1	3	4	3	2	3	2	1	35	Distant site(s)/node(s) involved	Distant	0	Blank(s)	No needle core biopsy/TURP performed	No prostatectomy/autopsy performed	1	0	1	2
11275942	0	83	1	2	1	2	2	4	4	2	1	1	1	1	1	0	1	2	3	2	3	2	2	4	Blank(s)	Blank(s)	70	Blank(s)	No needle core biopsy/TURP performed	Primary pattern 3, secondary pattern 4	1	0	0	1
11288841	0	83	1	1	1	2	2	3	4	4	3	2	1	2	1	0	2	4	3	2	3	2	2	1	Blank(s)	Blank(s)	0	Blank(s)	No needle core biopsy/TURP performed	No prostatectomy/autopsy performed	1	0	0	2
14135467	0	83	1	2	1	2	1	3	4	4	3	2	1	1	1	0	2	4	3	2	3	1	1	21	Distant site(s)/node(s) involved	Distant	0	Distant	No needle core biopsy/TURP performed	No prostatectomy/autopsy performed	1	1	1	2
14191747	0	83	3	2	1	2	1	2	4	4	3	2	1	1	1	3	2	4	3	2	3	1	1	29	Distant site(s)/node(s) involved	Distant	0	Distant	No needle core biopsy/TURP performed	No prostatectomy/autopsy performed	1	1	1	2
14230481	0	83	1	1	1	2	2	3	4	4	3	2	1	1	1	999	2	4	3	2	3	1	1	1	Distant site(s)/node(s) involved	Distant	0	Blank(s)	No needle core biopsy/TURP performed	No prostatectomy/autopsy performed	1	1	1	2
14250942	0	83	1	2	1	2	2	3	4	4	3	2	1	1	1	0	2	4	1	2	3	1	1	4	Blank(s)	Blank(s)	0	Blank(s)	Not documented; Not assessed or unknown if assessed	No prostatectomy/autopsy performed	1	1	1	2
15774639	0	83	1	2	1	1	2	4	4	4	2	1	1	1	1	0	1	4	3	2	2	2	1	26	Regional by direct extension only	Regional	23	Localized/regional (Prostate cases)	No needle core biopsy/TURP performed	No prostatectomy/autopsy performed	1	0	1	2
15854441	0	83	1	2	1	2	1	3	4	4	3	2	2	1	1	0	3	4	3	2	3	1	1	9	Distant site(s)/node(s) involved	Distant	0	Distant	No needle core biopsy/TURP performed	No prostatectomy/autopsy performed	1	1	1	2
15900732	0	83	1	3	1	1	2	3	4	4	1	1	1	1	1	3	2	4	3	2	3	1	1	12	Localized only	Localized	0	Blank(s)	No needle core biopsy/TURP performed	No prostatectomy/autopsy performed	1	1	1	2
16063658	0	83	1	1	2	1	1	4	4	4	4	1	1	1	1	999	2	4	3	2	3	2	1	78	Unknown/unstaged/unspecified/DCO	Unknown/unstaged	0	Unstaged	No needle core biopsy/TURP performed	No prostatectomy/autopsy performed	1	0	1	2
16275249	0	83	1	3	1	2	1	3	4	4	3	2	1	1	1	1	2	4	3	2	3	1	1	1	Distant site(s)/node(s) involved	Distant	0	Distant	No needle core biopsy/TURP performed	No prostatectomy/autopsy performed	1	1	1	2
16372137	0	83	1	1	2	1	1	3	4	4	3	2	1	1	1	0	2	4	1	2	3	1	1	38	Distant site(s)/node(s) involved	Distant	0	Distant	No needle core biopsy/TURP performed	No prostatectomy/autopsy performed	1	1	1	2
16397124	0	83	1	1	1	1	2	4	4	2	1	1	1	1	1	0	1	2	3	2	3	2	2	49	Localized only	Localized	70	Localized/regional (Prostate cases)	No needle core biopsy/TURP performed	Primary pattern 3, secondary pattern 4	1	0	0	1
16410240	0	83	1	2	2	1	1	4	4	1	1	1	1	1	1	0	1	2	3	2	3	2	1	42	Localized only	Localized	70	Unstaged	No needle core biopsy/TURP performed	Primary pattern 3, secondary pattern 3	1	0	1	1
16414727	0	83	1	3	2	1	1	3	4	4	3	2	1	1	1	0	2	4	3	2	2	1	1	17	Distant site(s)/node(s) involved	Distant	0	Distant	No needle core biopsy/TURP performed	No prostatectomy/autopsy performed	1	1	1	2
16428717	0	83	1	2	2	1	1	2	4	1	2	1	1	1	1	0	1	4	3	2	3	2	1	81	Regional by direct extension only	Regional	30	Unstaged	No needle core biopsy/TURP performed	Primary pattern 3, secondary pattern 3	1	0	1	1
16446016	0	83	1	3	2	1	1	3	4	4	3	2	1	1	1	0	2	4	3	2	3	1	1	25	Distant site(s)/node(s) involved	Distant	0	Distant	No needle core biopsy/TURP performed	No prostatectomy/autopsy performed	1	1	1	2
16455418	0	83	1	2	2	1	1	3	4	4	3	2	1	1	1	1	2	4	3	2	3	1	1	22	Distant site(s)/node(s) involved	Distant	0	Distant	No needle core biopsy/TURP performed	No prostatectomy/autopsy performed	1	1	1	2
16472234	0	83	1	1	2	1	2	4	4	4	3	2	1	1	1	0	2	4	3	2	3	2	2	5	Blank(s)	Blank(s)	0	Blank(s)	No needle core biopsy/TURP performed	No prostatectomy/autopsy performed	1	0	0	2
16488290	0	83	1	1	2	1	1	4	4	1	1	1	1	1	1	0	1	2	3	2	3	2	2	70	Localized only	Localized	70	Localized/regional (Prostate cases)	No needle core biopsy/TURP performed	Primary pattern 3, secondary pattern 3	1	0	0	1
16505542	0	83	1	1	1	1	1	3	4	4	3	2	1	1	1	1	2	4	3	2	3	1	1	21	Distant site(s)/node(s) involved	Distant	0	Distant	No needle core biopsy/TURP performed	No prostatectomy/autopsy performed	1	1	1	2
16509346	0	83	1	1	2	1	1	4	4	1	1	1	1	1	1	0	1	1	3	2	3	2	2	80	Localized only	Localized	70	Unstaged	No needle core biopsy/TURP performed	Primary pattern 3, secondary pattern 3	1	0	0	1
16533887	0	83	1	1	1	2	1	3	4	4	4	1	3	3	3	999	2	4	3	2	3	1	1	63	Unknown/unstaged/unspecified/DCO	Unknown/unstaged	0	Unstaged	No needle core biopsy/TURP performed	No prostatectomy/autopsy performed	1	1	1	2
16555014	0	83	1	1	2	1	1	3	4	4	3	2	1	1	1	1	2	4	3	2	3	1	1	13	Distant site(s)/node(s) involved	Distant	0	Distant	No needle core biopsy/TURP performed	No prostatectomy/autopsy performed	1	1	1	2
16571316	0	83	1	1	1	2	1	3	4	4	3	2	1	1	1	0	2	4	1	2	3	1	1	53	Distant site(s)/node(s) involved	Distant	0	Distant	No needle core biopsy/TURP performed	No prostatectomy/autopsy performed	1	1	1	2
16581490	0	83	1	3	2	1	1	3	4	4	4	#NULL!	3	3	3	999	2	4	3	2	3	2	2	93	Unknown/unstaged/unspecified/DCO	Unknown/unstaged	0	Unstaged	No needle core biopsy/TURP performed	No prostatectomy/autopsy performed	1	0	0	2
16583728	0	83	1	1	2	1	1	4	4	2	1	1	1	1	1	0	1	4	3	2	3	2	2	64	Localized only	Localized	30	Localized/regional (Prostate cases)	No needle core biopsy/TURP performed	Primary pattern 3, secondary pattern 4	1	0	0	1
16628295	0	83	1	1	1	2	2	3	4	4	1	#NULL!	1	1	1	0	2	4	3	2	3	2	2	54	Localized only	Localized	0	Localized/regional (Prostate cases)	No needle core biopsy/TURP performed	No prostatectomy/autopsy performed	1	0	0	2
16642652	0	83	1	2	2	1	2	4	4	4	2	#NULL!	3	3	3	999	2	4	3	2	3	1	1	26	Regional by direct extension only	Regional	0	Localized/regional (Prostate cases)	No needle core biopsy/TURP performed	No prostatectomy/autopsy performed	1	1	1	2
16645858	0	83	1	1	2	2	2	3	4	4	3	2	3	3	3	1	2	4	1	2	3	1	1	12	Distant site(s)/node(s) involved	Distant	0	Distant	No needle core biopsy/TURP performed	No prostatectomy/autopsy performed	1	1	1	2
16655439	0	83	1	1	2	2	2	3	4	4	3	2	1	1	2	0	2	4	1	2	3	1	1	1	Distant site(s)/node(s) involved	Distant	0	Blank(s)	No needle core biopsy/TURP performed	No prostatectomy/autopsy performed	1	1	1	2
16656145	0	83	1	1	2	1	2	3	4	4	3	2	2	1	1	1	2	4	3	2	3	2	1	26	Distant site(s)/node(s) involved	Distant	0	Blank(s)	No needle core biopsy/TURP performed	No prostatectomy/autopsy performed	1	0	1	2
16671666	0	83	1	1	1	1	2	3	4	4	3	2	1	1	1	0	2	4	3	2	3	1	1	26	Distant site(s)/node(s) involved	Distant	0	Blank(s)	No needle core biopsy/TURP performed	No prostatectomy/autopsy performed	1	1	1	2
16672572	0	83	1	2	1	1	2	4	4	1	1	1	1	1	1	0	1	4	3	2	3	2	1	27	Localized only	Localized	30	Localized/regional (Prostate cases)	No needle core biopsy/TURP performed	Primary pattern 3, secondary pattern 3	1	0	1	1
16679612	0	83	3	1	2	1	2	3	4	4	3	2	1	1	3	0	2	4	3	2	3	2	1	31	Distant site(s)/node(s) involved	Distant	0	Blank(s)	No needle core biopsy/TURP performed	No prostatectomy/autopsy performed	1	0	1	2
16683029	0	83	1	1	2	1	2	4	4	1	1	1	1	1	1	0	1	4	3	2	3	2	1	26	Localized only	Localized	70	Blank(s)	No needle core biopsy/TURP performed	Primary pattern 3, secondary pattern 3	1	0	1	1
16683149	0	83	1	3	1	1	2	4	4	2	1	1	1	1	1	0	1	2	3	2	3	2	1	11	Localized only	Localized	70	Blank(s)	No needle core biopsy/TURP performed	Primary pattern 3, secondary pattern 4	1	0	1	1
16690539	0	83	1	1	2	1	2	3	4	4	3	2	1	1	1	999	2	4	3	2	3	1	1	4	Distant site(s)/node(s) involved	Distant	0	Blank(s)	No needle core biopsy/TURP performed	No prostatectomy/autopsy performed	1	1	1	2
16707367	0	83	1	1	2	1	2	3	4	4	3	2	1	3	2	0	2	4	3	2	3	2	2	33	Distant site(s)/node(s) involved	Distant	0	Blank(s)	No needle core biopsy/TURP performed	No prostatectomy/autopsy performed	1	0	0	2
16735855	0	83	1	2	2	1	2	4	4	4	3	#NULL!	3	3	3	0	2	4	3	2	3	2	1	1	Distant site(s)/node(s) involved	Distant	0	Blank(s)	No needle core biopsy/TURP performed	No prostatectomy/autopsy performed	1	0	1	2
16740773	0	83	1	2	2	1	2	3	4	4	3	2	1	1	2	0	2	4	3	2	3	2	2	26	Distant site(s)/node(s) involved	Distant	0	Blank(s)	No needle core biopsy/TURP performed	No prostatectomy/autopsy performed	1	0	0	2
16760272	0	83	1	1	1	2	2	3	4	4	3	2	1	1	1	0	2	4	1	2	1	2	2	22	Blank(s)	Blank(s)	0	Blank(s)	No needle core biopsy/TURP performed	No prostatectomy/autopsy performed	1	0	0	2
16773826	0	83	2	2	2	1	2	4	4	4	3	1	1	1	1	999	2	4	3	2	3	2	1	2	Distant site(s)/node(s) involved	Distant	0	Blank(s)	No needle core biopsy/TURP performed	No prostatectomy/autopsy performed	1	0	1	2
16783257	0	83	1	1	2	1	2	3	4	4	3	2	1	1	1	1	2	4	3	2	3	2	2	18	Blank(s)	Blank(s)	0	Blank(s)	No needle core biopsy/TURP performed	No prostatectomy/autopsy performed	1	0	0	2
16788646	0	83	1	2	2	1	2	3	4	4	3	2	1	1	1	0	2	3	3	2	2	2	2	15	Blank(s)	Blank(s)	0	Blank(s)	No needle core biopsy/TURP performed	No prostatectomy/autopsy performed	1	0	0	2
16788815	0	83	1	2	2	1	2	3	4	4	2	1	1	1	1	6	2	4	3	2	3	2	2	22	Blank(s)	Blank(s)	0	Blank(s)	No needle core biopsy/TURP performed	No prostatectomy/autopsy performed	1	0	0	2
16788838	0	83	3	2	2	2	2	3	4	4	3	2	1	1	1	0	2	4	3	2	3	2	2	16	Blank(s)	Blank(s)	0	Blank(s)	No needle core biopsy/TURP performed	No prostatectomy/autopsy performed	1	0	0	2
16790003	0	83	1	1	2	1	2	3	4	4	3	1	1	1	1	1	3	4	3	2	3	2	2	16	Blank(s)	Blank(s)	0	Blank(s)	No needle core biopsy/TURP performed	No prostatectomy/autopsy performed	1	0	0	2
16793551	0	83	1	1	1	2	2	4	4	2	1	1	1	1	1	0	1	2	3	2	3	2	2	8	Blank(s)	Blank(s)	70	Blank(s)	No needle core biopsy/TURP performed	Primary pattern 3, secondary pattern 4	1	0	0	1
16805796	0	83	1	2	2	2	2	4	4	4	3	2	1	2	2	1	2	4	3	1	3	1	1	1	Blank(s)	Blank(s)	0	Blank(s)	No needle core biopsy/TURP performed	No prostatectomy/autopsy performed	1	1	1	2
16825996	0	83	1	3	1	2	2	3	4	4	3	2	1	1	2	0	2	4	1	2	3	2	2	7	Blank(s)	Blank(s)	0	Blank(s)	No needle core biopsy/TURP performed	No prostatectomy/autopsy performed	1	0	0	2
16846056	0	83	1	1	2	2	2	3	4	4	3	2	1	1	1	0	2	4	3	2	3	2	2	3	Blank(s)	Blank(s)	0	Blank(s)	No needle core biopsy/TURP performed	No prostatectomy/autopsy performed	1	0	0	2
20086944	0	83	1	1	2	2	2	3	4	4	2	1	1	1	1	0	1	4	3	2	2	1	1	4	Regional by direct extension only	Regional	23	Blank(s)	No needle core biopsy/TURP performed	No prostatectomy/autopsy performed	1	1	1	2
20200072	0	83	1	1	2	2	1	3	4	4	3	2	1	1	1	999	2	4	3	2	3	1	1	2	Distant site(s)/node(s) involved	Distant	0	Distant	No needle core biopsy/TURP performed	No prostatectomy/autopsy performed	1	1	1	2
20219055	0	83	1	2	1	2	1	3	4	4	3	2	2	1	1	999	2	4	3	2	3	1	1	19	Distant site(s)/node(s) involved	Distant	0	Distant	No needle core biopsy/TURP performed	No prostatectomy/autopsy performed	1	1	1	2
20226389	0	83	1	1	1	1	1	3	4	4	3	2	1	1	1	999	2	4	3	2	3	1	1	52	Distant site(s)/node(s) involved	Distant	0	Distant	No needle core biopsy/TURP performed	No prostatectomy/autopsy performed	1	1	1	2
20367112	0	83	1	1	1	2	2	3	4	4	3	2	1	1	1	1	2	3	3	2	2	2	2	22	Blank(s)	Blank(s)	0	Blank(s)	No needle core biopsy/TURP performed	No prostatectomy/autopsy performed	1	0	0	2
20375081	0	83	1	2	2	1	2	3	4	4	3	2	1	1	1	0	2	4	1	2	3	2	2	11	Blank(s)	Blank(s)	0	Blank(s)	No needle core biopsy/TURP performed	No prostatectomy/autopsy performed	1	0	0	2
20376329	0	83	1	1	1	2	2	3	4	4	3	1	1	1	1	0	2	4	3	2	3	2	2	4	Blank(s)	Blank(s)	0	Blank(s)	No needle core biopsy/TURP performed	No prostatectomy/autopsy performed	1	0	0	2
20385352	0	83	1	1	1	2	2	3	4	4	3	2	1	1	1	999	2	4	3	2	3	2	1	5	Blank(s)	Blank(s)	0	Blank(s)	No needle core biopsy/TURP performed	No prostatectomy/autopsy performed	1	0	1	2
20402108	0	83	1	1	2	1	2	3	4	4	3	2	1	1	1	0	2	4	3	2	3	2	2	5	Blank(s)	Blank(s)	0	Blank(s)	No needle core biopsy/TURP performed	No prostatectomy/autopsy performed	1	0	0	2
21886256	0	83	2	1	1	1	2	3	4	4	4	1	1	1	1	1	2	4	3	2	3	2	2	27	Unknown/unstaged/unspecified/DCO	Unknown/unstaged	0	Blank(s)	No needle core biopsy/TURP performed	No prostatectomy/autopsy performed	1	0	0	2
22049307	0	83	2	2	1	1	1	3	4	4	3	2	1	1	1	0	2	4	3	2	3	2	1	36	Distant site(s)/node(s) involved	Distant	0	Distant	No needle core biopsy/TURP performed	No prostatectomy/autopsy performed	1	0	1	2
22073416	0	83	2	1	1	1	1	4	4	4	4	#NULL!	3	3	3	999	2	4	3	2	3	2	1	35	Unknown/unstaged/unspecified/DCO	Unknown/unstaged	0	Unstaged	No needle core biopsy/TURP performed	No prostatectomy/autopsy performed	1	0	1	2
22155008	0	83	2	2	1	1	1	4	4	4	4	#NULL!	3	3	3	999	2	4	3	2	3	2	1	11	Unknown/unstaged/unspecified/DCO	Unknown/unstaged	0	Unstaged	No needle core biopsy/TURP performed	No prostatectomy/autopsy performed	1	0	1	2
22227713	0	83	2	2	1	1	2	3	4	4	3	2	1	1	1	0	2	4	3	2	3	2	1	10	Distant site(s)/node(s) involved	Distant	0	Blank(s)	No needle core biopsy/TURP performed	No prostatectomy/autopsy performed	1	0	1	2
22263803	0	83	2	1	1	1	2	3	4	4	3	2	1	1	1	2	2	4	3	2	3	2	2	15	Blank(s)	Blank(s)	0	Blank(s)	No needle core biopsy/TURP performed	No prostatectomy/autopsy performed	1	0	0	2
22268545	0	83	1	2	2	1	2	4	4	2	1	1	1	1	1	0	1	2	3	2	3	2	2	8	Blank(s)	Blank(s)	70	Blank(s)	No needle core biopsy/TURP performed	Primary pattern 3, secondary pattern 4	1	0	0	1
22270430	0	83	3	1	1	1	2	4	4	4	1	1	1	1	1	0	1	4	3	2	3	2	2	21	Blank(s)	Blank(s)	21	Blank(s)	Primary pattern 3, secondary pattern 3	No prostatectomy/autopsy performed	1	0	0	2
22277315	0	83	2	2	1	1	2	3	4	4	2	1	1	1	1	1	2	4	3	2	3	2	2	16	Blank(s)	Blank(s)	0	Blank(s)	No needle core biopsy/TURP performed	No prostatectomy/autopsy performed	1	0	0	2
405179	0	82	3	1	2	1	2	3	4	4	3	2	1	1	1	0	2	4	3	2	3	1	1	17	Distant site(s)/node(s) involved	Distant	0	Distant	No needle core biopsy/TURP performed	No prostatectomy/autopsy performed	1	1	1	2
818803	0	82	1	1	2	1	1	4	4	1	1	1	1	1	1	0	1	2	3	2	3	2	2	92	Localized only	Localized	70	Unstaged	No needle core biopsy/TURP performed	Primary pattern 3, secondary pattern 3	1	0	0	1
912940	0	82	1	2	2	1	1	3	4	4	1	1	1	1	1	2	2	4	3	2	3	1	1	42	Localized only	Localized	0	Localized/regional (Prostate cases)	No needle core biopsy/TURP performed	No prostatectomy/autopsy performed	1	1	1	2
984711	0	82	1	1	2	1	2	4	4	4	3	2	1	1	1	999	2	4	3	2	3	2	1	3	Distant site(s)/node(s) involved	Distant	0	Distant	No needle core biopsy/TURP performed	No prostatectomy/autopsy performed	1	0	1	2
1020860	0	82	1	1	2	1	1	4	4	1	1	1	1	1	1	0	1	2	3	2	3	2	1	18	Localized only	Localized	70	Unstaged	No needle core biopsy/TURP performed	Primary pattern 3, secondary pattern 3	1	0	1	1
1184398	0	82	1	1	2	1	2	3	4	4	3	2	2	1	2	1	2	4	3	2	3	2	2	1	Blank(s)	Blank(s)	0	Blank(s)	No needle core biopsy/TURP performed	No prostatectomy/autopsy performed	1	0	0	2
1192700	0	82	1	1	2	1	1	4	4	3	1	1	1	1	1	0	1	2	3	2	3	2	1	52	Localized only	Localized	70	Localized/regional (Prostate cases)	No needle core biopsy/TURP performed	Primary pattern 4, secondary pattern 4	1	0	1	1
1213593	0	82	1	1	2	1	1	4	4	4	3	2	1	1	1	0	2	4	3	2	3	2	1	4	Distant site(s)/node(s) involved	Distant	0	Distant	No needle core biopsy/TURP performed	No prostatectomy/autopsy performed	1	0	1	2
1229427	0	82	1	3	2	1	1	3	4	4	3	2	1	1	1	0	2	4	3	2	3	1	1	19	Distant site(s)/node(s) involved	Distant	0	Distant	No needle core biopsy/TURP performed	No prostatectomy/autopsy performed	1	1	1	2
1233395	0	82	1	2	2	1	1	3	4	4	3	2	1	1	1	0	2	3	3	2	3	1	1	3	Distant site(s)/node(s) involved	Distant	0	Distant	No needle core biopsy/TURP performed	No prostatectomy/autopsy performed	1	1	1	2
1234683	0	82	1	1	2	1	1	4	4	2	2	1	1	1	1	0	1	2	3	2	3	2	2	89	Regional by direct extension only	Regional	70	Unstaged	No needle core biopsy/TURP performed	Primary pattern 3, secondary pattern 4	1	0	0	1
1267884	0	82	3	1	2	1	1	3	4	4	3	2	1	1	2	3	2	4	3	2	3	1	1	69	Distant site(s)/node(s) involved	Distant	0	Distant	No needle core biopsy/TURP performed	No prostatectomy/autopsy performed	1	1	1	2
1268617	0	82	1	2	2	1	1	3	4	4	3	2	1	1	1	1	2	4	1	2	3	1	1	1	Distant site(s)/node(s) involved	Distant	0	Distant	No needle core biopsy/TURP performed	No prostatectomy/autopsy performed	1	1	1	2
1275419	0	82	3	2	2	1	1	3	4	4	3	2	1	1	1	0	2	4	1	1	3	1	1	46	Distant site(s)/node(s) involved	Distant	0	Distant	No needle core biopsy/TURP performed	No prostatectomy/autopsy performed	1	1	1	2
1302236	0	82	3	1	2	1	1	3	4	4	3	2	1	1	1	1	2	4	3	2	3	1	1	62	Distant site(s)/node(s) involved	Distant	0	Distant	No needle core biopsy/TURP performed	No prostatectomy/autopsy performed	1	1	1	2
1316039	0	82	1	2	2	1	1	4	4	1	1	1	1	1	1	0	1	4	3	2	3	2	2	63	Localized only	Localized	70	Unstaged	No needle core biopsy/TURP performed	Primary pattern 3, secondary pattern 3	1	0	0	1
1363274	0	82	3	2	2	1	2	3	4	4	3	2	1	1	1	0	2	4	3	2	3	2	2	55	Distant site(s)/node(s) involved	Distant	0	Distant	No needle core biopsy/TURP performed	No prostatectomy/autopsy performed	1	0	0	2
1410375	0	82	1	1	2	1	2	3	4	4	3	2	1	1	1	1	2	4	3	2	3	1	1	21	Distant site(s)/node(s) involved	Distant	0	Distant	No needle core biopsy/TURP performed	No prostatectomy/autopsy performed	1	1	1	2
1414486	0	82	1	1	2	1	2	3	4	4	3	2	2	1	1	1	2	4	3	1	3	1	1	27	Distant site(s)/node(s) involved	Distant	0	Blank(s)	No needle core biopsy/TURP performed	No prostatectomy/autopsy performed	1	1	1	2
1427979	0	82	1	2	2	1	2	3	4	4	3	2	1	1	1	0	2	4	1	2	3	1	1	1	Distant site(s)/node(s) involved	Distant	0	Blank(s)	No needle core biopsy/TURP performed	Primary pattern unknown, secondary pattern unknown	1	1	1	2
1434730	0	82	2	1	2	1	1	2	4	4	1	1	1	1	1	999	2	4	3	2	3	2	1	76	Localized only	Localized	0	Localized/regional (Prostate cases)	No needle core biopsy/TURP performed	No prostatectomy/autopsy performed	1	0	1	2
1474280	0	82	3	1	2	1	2	3	4	4	3	2	1	1	1	0	2	4	1	2	3	2	2	25	Distant site(s)/node(s) involved	Distant	0	Blank(s)	No needle core biopsy/TURP performed	No prostatectomy/autopsy performed	1	0	0	2
1494159	0	82	3	1	2	1	2	4	4	2	1	1	1	1	1	0	1	4	3	2	3	2	2	20	Blank(s)	Blank(s)	30	Blank(s)	No needle core biopsy/TURP performed	Primary pattern 3, secondary pattern 4	1	0	0	1
1517311	0	82	2	2	2	1	2	3	4	4	3	2	1	1	1	2	2	4	3	2	3	1	1	1	Distant site(s)/node(s) involved	Distant	0	Blank(s)	No needle core biopsy/TURP performed	No prostatectomy/autopsy performed	1	1	1	2
1536612	0	82	1	2	2	1	2	3	4	4	3	2	1	1	2	0	2	4	3	2	3	2	2	2	Blank(s)	Blank(s)	0	Blank(s)	No needle core biopsy/TURP performed	No prostatectomy/autopsy performed	1	0	0	2
1540298	0	82	1	1	2	1	2	3	4	4	3	2	1	1	1	1	2	4	3	2	3	1	1	7	Blank(s)	Blank(s)	0	Blank(s)	No needle core biopsy/TURP performed	No prostatectomy/autopsy performed	1	1	1	2
1542688	0	82	2	1	2	1	2	3	4	4	3	2	1	1	1	0	2	4	3	2	3	2	2	21	Blank(s)	Blank(s)	0	Blank(s)	No needle core biopsy/TURP performed	No prostatectomy/autopsy performed	1	0	0	2
4890722	0	82	1	2	1	2	2	3	4	4	3	2	1	1	1	1	2	4	3	2	3	2	2	9	Blank(s)	Blank(s)	0	Blank(s)	No needle core biopsy/TURP performed	No prostatectomy/autopsy performed	1	0	0	2
5213754	0	82	1	1	2	1	2	3	4	4	3	2	2	1	1	999	2	4	3	2	3	2	2	2	Blank(s)	Blank(s)	0	Blank(s)	No needle core biopsy/TURP performed	No prostatectomy/autopsy performed	1	0	0	2
5358310	0	82	1	2	2	2	2	3	4	4	3	2	1	1	1	0	2	4	3	2	3	2	2	25	Distant site(s)/node(s) involved	Distant	0	Blank(s)	No needle core biopsy/TURP performed	No prostatectomy/autopsy performed	1	0	0	2
5466397	0	82	2	2	1	2	1	3	4	4	3	2	1	1	1	0	2	4	3	2	3	1	1	20	Distant site(s)/node(s) involved	Distant	0	Distant	No needle core biopsy/TURP performed	No prostatectomy/autopsy performed	1	1	1	2
5552445	0	82	1	1	2	2	1	4	4	1	1	1	1	1	1	0	1	4	3	2	3	2	1	8	Localized only	Localized	50	Localized/regional (Prostate cases)	No needle core biopsy/TURP performed	Primary pattern 3, secondary pattern 3	1	0	1	1
5558354	0	82	1	1	1	2	1	4	4	1	1	1	1	1	1	0	1	2	3	2	3	2	1	69	Localized only	Localized	70	Localized/regional (Prostate cases)	No needle core biopsy/TURP performed	Primary pattern 3, secondary pattern 3	1	0	1	1
5608165	0	82	1	2	1	2	1	4	4	1	1	1	1	1	1	0	1	2	3	2	3	2	1	1	Localized only	Localized	50	Unstaged	No needle core biopsy/TURP performed	Primary pattern 3, secondary pattern 3	1	0	1	1
5639937	0	82	1	2	1	2	1	3	4	4	3	2	1	1	1	0	2	4	1	2	3	1	1	2	Distant site(s)/node(s) involved	Distant	0	Distant	No needle core biopsy/TURP performed	No prostatectomy/autopsy performed	1	1	1	2
5667911	0	82	1	2	1	2	1	4	4	2	1	1	1	1	1	0	1	2	3	2	3	2	1	13	Localized only	Localized	70	Unstaged	No needle core biopsy/TURP performed	Primary pattern 4, secondary pattern 3	1	0	1	1
5687031	0	82	1	1	2	1	2	3	4	4	3	2	1	1	1	1	2	4	3	2	3	2	2	39	Distant site(s)/node(s) involved	Distant	0	Blank(s)	No needle core biopsy/TURP performed	No prostatectomy/autopsy performed	1	0	0	2
5741884	0	82	1	2	2	2	1	3	4	4	3	2	1	2	1	999	2	4	3	2	3	1	1	1	Distant site(s)/node(s) involved	Distant	0	Distant	No needle core biopsy/TURP performed	No prostatectomy/autopsy performed	1	1	1	2
5755298	0	82	1	2	2	1	1	3	4	4	3	2	3	3	3	0	2	4	1	2	3	1	1	52	Distant site(s)/node(s) involved	Distant	0	Distant	No needle core biopsy/TURP performed	No prostatectomy/autopsy performed	1	1	1	2
5790953	0	82	1	1	1	2	2	4	4	2	2	1	1	1	1	0	1	4	3	2	3	2	2	35	Regional by direct extension only	Regional	70	Blank(s)	No needle core biopsy/TURP performed	Primary pattern 4, secondary pattern 3	1	0	0	1
5791348	0	82	1	2	2	2	2	3	4	4	3	1	1	1	2	2	2	4	3	2	3	1	1	18	Distant site(s)/node(s) involved	Distant	0	Distant	No needle core biopsy/TURP performed	No prostatectomy/autopsy performed	1	1	1	2
5816578	0	82	2	2	2	1	2	4	4	1	1	1	1	1	1	0	1	4	3	2	3	2	1	13	Localized only	Localized	50	Blank(s)	No needle core biopsy/TURP performed	Primary pattern 3, secondary pattern 3	1	0	1	1
5820535	0	82	1	3	2	1	2	4	4	1	1	1	1	1	1	0	1	2	3	2	3	2	1	1	Localized only	Localized	50	Blank(s)	No needle core biopsy/TURP performed	Primary pattern 3, secondary pattern 3	1	0	1	1
5830422	0	82	2	2	1	2	2	3	4	4	3	2	1	1	1	0	2	4	3	2	3	2	2	37	Distant site(s)/node(s) involved	Distant	0	Blank(s)	No needle core biopsy/TURP performed	No prostatectomy/autopsy performed	1	0	0	2
5832995	0	82	1	2	1	2	2	3	4	4	2	1	1	1	1	0	2	1	3	2	2	2	1	25	Regional lymph nodes involved only	Regional	0	Blank(s)	No needle core biopsy/TURP performed	No prostatectomy/autopsy performed	1	0	1	2
5846852	0	82	1	1	2	2	2	3	4	4	3	1	1	1	1	1	2	1	3	2	1	1	1	21	Distant site(s)/node(s) involved	Distant	0	Blank(s)	No needle core biopsy/TURP performed	No prostatectomy/autopsy performed	1	1	1	2
5851179	0	82	1	1	1	2	2	3	4	4	3	2	1	1	1	0	2	4	3	2	3	1	1	38	Distant site(s)/node(s) involved	Distant	0	Blank(s)	No needle core biopsy/TURP performed	No prostatectomy/autopsy performed	1	1	1	2
5875019	0	82	1	1	2	2	2	3	4	4	3	2	1	1	1	0	2	4	3	2	3	2	2	30	Distant site(s)/node(s) involved	Distant	0	Blank(s)	No needle core biopsy/TURP performed	No prostatectomy/autopsy performed	1	0	0	2
5876037	0	82	3	1	2	1	2	3	4	4	3	2	1	2	1	0	2	4	3	2	3	1	1	4	Distant site(s)/node(s) involved	Distant	0	Blank(s)	No needle core biopsy/TURP performed	No prostatectomy/autopsy performed	1	1	1	2
5890006	0	82	1	1	2	1	2	3	4	4	3	2	1	1	1	0	2	4	3	2	3	1	1	1	Distant site(s)/node(s) involved	Distant	0	Blank(s)	No needle core biopsy/TURP performed	No prostatectomy/autopsy performed	1	1	1	2
5905577	0	82	1	2	1	2	2	3	4	4	3	1	1	1	1	0	2	4	3	2	3	2	2	19	Blank(s)	Blank(s)	0	Blank(s)	No needle core biopsy/TURP performed	No prostatectomy/autopsy performed	1	0	0	2
5954791	0	82	1	2	1	2	2	3	4	4	3	2	1	1	1	1	2	4	1	2	3	2	2	11	Blank(s)	Blank(s)	0	Blank(s)	No needle core biopsy/TURP performed	No prostatectomy/autopsy performed	1	0	0	2
9139346	0	82	3	2	1	2	1	3	4	4	4	1	1	1	1	1	2	4	3	2	3	1	1	56	Unknown/unstaged/unspecified/DCO	Unknown/unstaged	0	Unstaged	No needle core biopsy/TURP performed	No prostatectomy/autopsy performed	1	1	1	2
9162009	0	82	3	1	2	2	1	4	4	3	1	1	1	1	1	0	1	2	3	2	3	2	2	67	Localized only	Localized	50	Localized/regional (Prostate cases)	No needle core biopsy/TURP performed	Primary pattern 4, secondary pattern 4	1	0	0	1
9163600	0	82	3	1	2	2	1	3	4	4	3	1	1	1	2	999	3	4	3	2	3	1	1	1	Distant site(s)/node(s) involved	Distant	0	Distant	No needle core biopsy/TURP performed	No prostatectomy/autopsy performed	1	1	1	2
9179155	0	82	1	1	2	2	2	4	4	2	1	1	1	1	1	0	1	2	3	2	3	2	2	40	Localized only	Localized	70	Blank(s)	No needle core biopsy/TURP performed	Primary pattern 4, secondary pattern 3	1	0	0	1
9179798	0	82	3	2	2	2	2	3	4	4	3	2	3	1	1	5	2	4	3	2	3	2	2	58	Distant site(s)/node(s) involved	Distant	0	Distant	No needle core biopsy/TURP performed	No prostatectomy/autopsy performed	1	0	0	2
9193036	0	82	3	1	2	2	2	3	4	4	3	2	1	1	2	999	2	4	3	2	3	1	1	1	Distant site(s)/node(s) involved	Distant	0	Distant	No needle core biopsy/TURP performed	No prostatectomy/autopsy performed	1	1	1	2
9195889	0	82	3	2	2	2	2	4	4	4	3	2	1	1	1	4	2	4	3	2	2	1	1	21	Distant site(s)/node(s) involved	Distant	0	Blank(s)	No needle core biopsy/TURP performed	No prostatectomy/autopsy performed	1	1	1	2
10446521	0	82	1	1	1	2	2	3	4	4	3	2	1	1	1	0	2	4	3	2	3	1	1	1	Distant site(s)/node(s) involved	Distant	0	Blank(s)	No needle core biopsy/TURP performed	No prostatectomy/autopsy performed	1	1	1	2
10954026	0	82	1	1	1	2	2	4	4	1	1	1	1	1	1	0	1	1	3	2	3	2	2	21	Blank(s)	Blank(s)	50	Blank(s)	No needle core biopsy/TURP performed	Primary pattern 3, secondary pattern 3	1	0	0	1
11010435	0	82	1	1	1	2	1	4	4	3	2	1	1	1	1	0	1	2	3	2	3	1	1	46	Regional by direct extension only	Regional	70	Unstaged	No needle core biopsy/TURP performed	Primary pattern 4, secondary pattern 5	1	1	1	1
11010872	0	82	1	1	2	2	2	4	4	3	2	1	1	1	1	0	1	2	3	2	3	2	2	4	Blank(s)	Blank(s)	70	Blank(s)	No needle core biopsy/TURP performed	Primary pattern 4, secondary pattern 4	1	0	0	1
11073577	0	82	1	1	1	2	1	3	4	4	3	1	1	1	1	999	2	4	3	2	3	1	1	58	Distant site(s)/node(s) involved	Distant	0	Distant	No needle core biopsy/TURP performed	No prostatectomy/autopsy performed	1	1	1	2
11081932	0	82	1	1	1	2	1	2	4	4	1	1	1	1	1	1	2	4	3	2	3	1	1	23	Localized only	Localized	0	Localized/regional (Prostate cases)	No needle core biopsy/TURP performed	No prostatectomy/autopsy performed	1	1	1	2
11085529	0	82	1	2	1	2	1	3	4	4	3	1	1	1	1	2	2	4	3	2	3	2	1	23	Distant site(s)/node(s) involved	Distant	0	Distant	No needle core biopsy/TURP performed	No prostatectomy/autopsy performed	1	0	1	2
11089125	0	82	1	1	1	2	2	4	4	4	3	1	1	1	1	999	2	4	3	2	3	2	2	2	Blank(s)	Blank(s)	0	Blank(s)	No needle core biopsy/TURP performed	No prostatectomy/autopsy performed	1	0	0	2
11104897	0	82	1	1	1	2	1	2	4	4	3	2	1	1	1	0	2	4	3	2	3	1	1	9	Distant site(s)/node(s) involved	Distant	0	Distant	No needle core biopsy/TURP performed	No prostatectomy/autopsy performed	1	1	1	2
11128941	0	82	1	1	1	2	2	4	4	4	3	#NULL!	1	2	1	999	2	4	3	2	3	1	1	1	Distant site(s)/node(s) involved	Distant	0	Distant	No needle core biopsy/TURP performed	No prostatectomy/autopsy performed	1	1	1	2
11156097	0	82	1	1	1	2	2	4	4	3	1	1	1	1	1	0	1	4	3	2	3	2	1	28	Localized only	Localized	30	Unstaged	No needle core biopsy/TURP performed	Primary pattern 4, secondary pattern 5	1	0	1	1
11157165	0	82	1	1	1	2	2	4	4	2	1	1	1	1	1	0	1	2	3	2	3	2	2	31	Localized only	Localized	50	Blank(s)	No needle core biopsy/TURP performed	Primary pattern 3, secondary pattern 4	1	0	0	1
11159238	0	82	1	2	1	2	2	3	4	4	2	1	1	1	1	0	2	4	3	2	3	1	1	23	Regional by direct extension only	Regional	0	Localized/regional (Prostate cases)	No needle core biopsy/TURP performed	No prostatectomy/autopsy performed	1	1	1	2
11184973	0	82	1	1	1	2	2	3	4	4	3	2	1	1	1	2	2	4	3	1	3	1	1	30	Distant site(s)/node(s) involved	Distant	0	Blank(s)	No needle core biopsy/TURP performed	No prostatectomy/autopsy performed	1	1	1	2
11193867	0	82	1	1	1	2	2	4	4	1	1	1	1	1	1	0	1	2	3	2	3	2	2	34	Localized only	Localized	70	Blank(s)	No needle core biopsy/TURP performed	Primary pattern 3, secondary pattern 3	1	0	0	1
11204354	0	82	1	2	2	2	2	3	4	4	3	2	1	1	1	0	2	4	3	2	3	1	1	8	Distant site(s)/node(s) involved	Distant	0	Blank(s)	No needle core biopsy/TURP performed	No prostatectomy/autopsy performed	1	1	1	2
11205671	0	82	1	1	1	2	2	4	4	2	2	1	1	1	1	0	1	4	3	2	3	2	2	31	Regional by direct extension only	Regional	50	Blank(s)	No needle core biopsy/TURP performed	Primary pattern 3, secondary pattern 4	1	0	0	1
11213553	0	82	1	1	1	2	2	4	4	1	1	1	1	1	1	0	1	2	3	2	3	2	2	23	Blank(s)	Blank(s)	70	Blank(s)	No needle core biopsy/TURP performed	Primary pattern 3, secondary pattern 3	1	0	0	1
11252131	0	82	1	2	1	2	2	3	4	4	1	1	1	1	1	0	2	4	3	2	3	2	2	21	Blank(s)	Blank(s)	0	Blank(s)	No needle core biopsy/TURP performed	No prostatectomy/autopsy performed	1	0	0	2
11303930	0	82	1	1	1	2	2	4	4	4	3	2	1	1	2	999	2	4	3	2	3	1	1	2	Blank(s)	Blank(s)	0	Blank(s)	No needle core biopsy/TURP performed	No prostatectomy/autopsy performed	1	1	1	2
11307137	0	82	1	2	1	2	2	3	4	4	3	2	1	1	1	3	2	4	3	2	3	1	1	11	Blank(s)	Blank(s)	0	Blank(s)	No needle core biopsy/TURP performed	No prostatectomy/autopsy performed	1	1	1	2
14118058	0	82	1	1	1	2	1	3	4	4	3	2	1	1	1	0	2	4	3	2	2	2	1	1	Distant site(s)/node(s) involved	Distant	0	Distant	No needle core biopsy/TURP performed	No prostatectomy/autopsy performed	1	0	1	2
14160357	0	82	1	1	1	2	1	3	4	4	3	2	1	1	1	0	2	4	3	2	3	1	1	19	Distant site(s)/node(s) involved	Distant	0	Distant	No needle core biopsy/TURP performed	No prostatectomy/autopsy performed	1	1	1	2
14161768	0	82	3	1	1	2	1	3	4	4	3	2	1	1	1	1	2	4	3	2	3	1	1	6	Distant site(s)/node(s) involved	Distant	0	Distant	No needle core biopsy/TURP performed	No prostatectomy/autopsy performed	1	1	1	2
14184644	0	82	1	1	1	2	1	3	4	4	3	2	1	1	1	0	2	4	1	2	3	1	1	29	Distant site(s)/node(s) involved	Distant	0	Distant	No needle core biopsy/TURP performed	No prostatectomy/autopsy performed	1	1	1	2
14189591	0	82	3	1	1	2	1	3	4	4	3	2	1	1	1	0	2	4	3	2	3	1	1	12	Distant site(s)/node(s) involved	Distant	0	Distant	No needle core biopsy/TURP performed	No prostatectomy/autopsy performed	1	1	1	2
14198782	0	82	1	2	1	2	1	4	4	4	4	#NULL!	3	3	3	999	2	4	3	2	3	2	2	83	Unknown/unstaged/unspecified/DCO	Unknown/unstaged	0	Unstaged	No needle core biopsy/TURP performed	No prostatectomy/autopsy performed	1	0	0	2
14230712	0	82	1	1	1	2	2	3	4	4	3	1	1	1	1	2	2	4	3	2	3	2	1	26	Distant site(s)/node(s) involved	Distant	0	Blank(s)	No needle core biopsy/TURP performed	No prostatectomy/autopsy performed	1	0	1	2
14242145	0	82	1	1	1	2	1	4	4	1	1	1	1	1	1	0	1	4	3	2	3	2	2	80	Localized only	Localized	30	Localized/regional (Prostate cases)	No needle core biopsy/TURP performed	Primary pattern 3, secondary pattern 3	1	0	0	1
14252485	0	82	1	1	1	2	2	3	4	4	3	2	1	2	1	12	2	4	3	2	3	1	1	25	Distant site(s)/node(s) involved	Distant	0	Blank(s)	No needle core biopsy/TURP performed	No prostatectomy/autopsy performed	1	1	1	2
15539555	0	82	1	1	2	1	2	4	4	2	1	1	1	1	1	0	1	2	3	2	3	2	2	36	Localized only	Localized	70	Blank(s)	No needle core biopsy/TURP performed	Primary pattern 4, secondary pattern 3	1	0	0	1
15740597	0	82	1	2	2	1	1	4	4	2	1	1	1	1	1	0	1	1	3	2	3	2	1	24	Localized only	Localized	70	Unstaged	No needle core biopsy/TURP performed	Primary pattern 3, secondary pattern 4	1	0	1	1
15981441	0	82	1	1	1	2	2	4	4	2	1	1	1	1	1	0	1	2	3	2	3	2	2	42	Localized only	Localized	70	Blank(s)	No needle core biopsy/TURP performed	Primary pattern 4, secondary pattern 3	1	0	0	1
16122439	0	82	1	2	2	1	2	3	4	4	3	2	1	1	1	0	2	4	3	2	3	2	2	33	Distant site(s)/node(s) involved	Distant	0	Blank(s)	No needle core biopsy/TURP performed	No prostatectomy/autopsy performed	1	0	0	2
16214573	0	82	1	2	2	2	2	4	4	2	1	1	1	1	1	0	1	2	3	2	3	2	2	11	Blank(s)	Blank(s)	50	Blank(s)	No needle core biopsy/TURP performed	Primary pattern 3, secondary pattern 4	1	0	0	1
16261941	0	82	1	1	1	1	1	4	4	4	4	#NULL!	3	3	3	999	2	4	3	2	3	1	1	2	Unknown/unstaged/unspecified/DCO	Unknown/unstaged	0	Unstaged	No needle core biopsy/TURP performed	Not documented; Not assessed or unknown if assessed	1	1	1	2
16351472	0	82	1	2	2	2	1	3	4	4	3	2	1	1	1	1	2	4	3	2	3	1	1	18	Distant site(s)/node(s) involved	Distant	0	Distant	No needle core biopsy/TURP performed	No prostatectomy/autopsy performed	1	1	1	2
16385034	0	82	1	1	2	2	1	3	4	4	3	2	1	1	1	0	2	4	3	2	3	2	1	67	Distant site(s)/node(s) involved	Distant	0	Distant	No needle core biopsy/TURP performed	No prostatectomy/autopsy performed	1	0	1	2
16390979	0	82	1	3	1	2	1	4	4	4	4	#NULL!	3	3	3	999	2	4	3	2	3	1	1	13	Unknown/unstaged/unspecified/DCO	Unknown/unstaged	0	Unstaged	No needle core biopsy/TURP performed	No prostatectomy/autopsy performed	1	1	1	2
16406562	0	82	1	3	2	1	1	3	4	4	3	2	1	1	1	0	2	4	3	2	3	1	1	12	Distant site(s)/node(s) involved	Distant	0	Distant	No needle core biopsy/TURP performed	No prostatectomy/autopsy performed	1	1	1	2
16426546	0	82	1	1	1	2	1	3	4	4	3	1	1	1	1	0	2	4	3	2	3	2	2	106	Distant site(s)/node(s) involved	Distant	0	Distant	No needle core biopsy/TURP performed	No prostatectomy/autopsy performed	1	0	0	2
16437777	0	82	1	1	1	1	1	3	4	4	3	2	3	3	3	0	2	4	3	2	3	2	2	102	Distant site(s)/node(s) involved	Distant	0	Distant	No needle core biopsy/TURP performed	No prostatectomy/autopsy performed	1	0	0	2
16448194	0	82	1	1	1	1	1	4	4	1	1	1	1	1	1	0	1	2	3	2	3	2	1	95	Localized only	Localized	70	Localized/regional (Prostate cases)	No needle core biopsy/TURP performed	Primary pattern 3, secondary pattern 3	1	0	1	1
16466984	0	82	1	1	2	1	1	3	4	4	3	2	1	1	1	0	2	4	1	2	3	1	1	20	Distant site(s)/node(s) involved	Distant	0	Distant	No needle core biopsy/TURP performed	No prostatectomy/autopsy performed	1	1	1	2
16472707	0	82	1	3	2	1	1	3	4	4	3	2	1	1	1	5	2	4	3	2	3	1	1	6	Distant site(s)/node(s) involved	Distant	0	Distant	No needle core biopsy/TURP performed	No prostatectomy/autopsy performed	1	1	1	2
16478181	0	82	1	2	1	1	1	3	4	4	3	1	1	1	1	0	2	4	3	2	3	1	1	33	Distant site(s)/node(s) involved	Distant	0	Distant	No needle core biopsy/TURP performed	No prostatectomy/autopsy performed	1	1	1	2
16498130	0	82	1	1	2	1	2	4	4	2	1	1	1	1	1	0	1	4	3	2	3	2	1	19	Localized only	Localized	70	Localized/regional (Prostate cases)	No needle core biopsy/TURP performed	Primary pattern 3, secondary pattern 4	1	0	1	1
16516298	0	82	1	3	1	1	1	3	4	4	4	1	1	1	1	999	2	4	3	2	3	1	1	57	Unknown/unstaged/unspecified/DCO	Unknown/unstaged	0	Unstaged	No needle core biopsy/TURP performed	No prostatectomy/autopsy performed	1	1	1	2
16562210	0	82	1	1	1	1	1	3	4	4	1	#NULL!	3	3	3	999	2	4	3	2	3	1	1	14	Localized only	Localized	0	Localized/regional (Prostate cases)	No needle core biopsy/TURP performed	No prostatectomy/autopsy performed	1	1	1	2
16580331	0	82	1	1	2	1	1	4	4	2	1	1	1	1	1	0	1	4	3	2	3	2	2	64	Localized only	Localized	30	Localized/regional (Prostate cases)	No needle core biopsy/TURP performed	Primary pattern 3, secondary pattern 4	1	0	0	1
16585801	0	82	1	1	1	2	1	3	4	4	3	2	1	1	1	1	2	4	1	2	3	2	1	44	Distant site(s)/node(s) involved	Distant	0	Distant	No needle core biopsy/TURP performed	No prostatectomy/autopsy performed	1	0	1	2
16590010	0	82	1	2	2	1	1	3	4	4	3	2	1	1	1	0	2	4	3	1	3	2	1	60	Distant site(s)/node(s) involved	Distant	0	Distant	No needle core biopsy/TURP performed	No prostatectomy/autopsy performed	1	0	1	2
16610983	0	82	1	1	2	1	1	3	4	4	3	2	1	1	1	6	2	4	3	2	3	1	1	9	Distant site(s)/node(s) involved	Distant	0	Distant	No needle core biopsy/TURP performed	No prostatectomy/autopsy performed	1	1	1	2
16613298	0	82	1	2	2	1	2	3	4	4	3	2	1	1	1	0	2	3	3	1	2	1	1	45	Distant site(s)/node(s) involved	Distant	0	Distant	No needle core biopsy/TURP performed	No prostatectomy/autopsy performed	1	1	1	2
16634129	0	82	1	2	2	1	2	4	4	4	3	2	3	3	3	999	2	4	3	2	3	1	1	6	Distant site(s)/node(s) involved	Distant	0	Distant	No needle core biopsy/TURP performed	No prostatectomy/autopsy performed	1	1	1	2
16635964	0	82	3	1	2	1	2	3	4	4	3	2	1	1	1	0	2	4	1	2	3	1	1	17	Distant site(s)/node(s) involved	Distant	0	Distant	No needle core biopsy/TURP performed	No prostatectomy/autopsy performed	1	1	1	2
16651574	0	82	1	1	2	1	2	3	4	4	3	2	1	1	1	0	2	4	3	2	3	1	1	36	Distant site(s)/node(s) involved	Distant	0	Blank(s)	No needle core biopsy/TURP performed	No prostatectomy/autopsy performed	1	1	1	2
16657250	0	82	1	2	2	1	2	2	4	2	1	1	1	1	1	0	1	2	3	2	3	2	2	43	Localized only	Localized	70	Blank(s)	No needle core biopsy/TURP performed	Primary pattern 3, secondary pattern 4	1	0	0	1
16696903	0	82	1	2	1	2	2	3	4	4	3	2	1	1	1	999	2	4	3	2	3	1	1	3	Distant site(s)/node(s) involved	Distant	0	Blank(s)	No needle core biopsy/TURP performed	No prostatectomy/autopsy performed	1	1	1	2
16745432	0	82	1	1	1	2	2	3	4	4	3	2	1	1	1	1	2	4	1	2	3	2	2	26	Distant site(s)/node(s) involved	Distant	0	Blank(s)	No needle core biopsy/TURP performed	No prostatectomy/autopsy performed	1	0	0	2
16771762	0	82	1	3	1	2	2	3	4	4	3	2	1	1	1	0	3	4	3	2	3	2	2	20	Blank(s)	Blank(s)	0	Blank(s)	No needle core biopsy/TURP performed	No prostatectomy/autopsy performed	1	0	0	2
16782566	0	82	1	1	1	2	2	3	4	4	3	2	1	1	1	999	2	4	3	2	3	1	1	18	Blank(s)	Blank(s)	0	Blank(s)	No needle core biopsy/TURP performed	No prostatectomy/autopsy performed	1	1	1	2
16787570	0	82	1	2	2	1	2	4	4	4	3	2	1	1	1	2	2	4	3	2	3	1	1	3	Blank(s)	Blank(s)	0	Blank(s)	No needle core biopsy/TURP performed	No prostatectomy/autopsy performed	1	1	1	2
16800870	0	82	1	2	2	1	2	3	4	4	3	2	1	1	1	1	2	4	3	2	3	2	1	1	Blank(s)	Blank(s)	0	Blank(s)	No needle core biopsy/TURP performed	No prostatectomy/autopsy performed	1	0	1	2
16801100	0	82	1	3	2	1	2	4	4	1	1	1	1	1	1	0	1	2	3	2	3	2	2	11	Blank(s)	Blank(s)	50	Blank(s)	No needle core biopsy/TURP performed	Primary pattern 3, secondary pattern 3	1	0	0	1
16803755	0	82	3	1	2	1	2	3	4	4	1	1	1	1	1	999	2	4	3	2	3	2	2	27	Localized only	Localized	0	Blank(s)	No needle core biopsy/TURP performed	No prostatectomy/autopsy performed	1	0	0	2
20210741	0	82	1	1	1	2	1	4	4	1	1	1	1	1	1	0	1	2	3	2	3	2	1	1	Localized only	Localized	50	Localized/regional (Prostate cases)	No needle core biopsy/TURP performed	Primary pattern 3, secondary pattern 3	1	0	1	1
20230560	0	82	1	1	1	2	1	4	4	2	1	1	1	1	1	0	1	2	3	2	3	2	1	7	Localized only	Localized	70	Unstaged	No needle core biopsy/TURP performed	Primary pattern 3, secondary pattern 4	1	0	1	1
20233424	0	82	1	2	2	2	1	3	4	4	4	#NULL!	3	1	1	999	2	4	3	2	3	1	1	70	Unknown/unstaged/unspecified/DCO	Unknown/unstaged	0	Unstaged	No needle core biopsy/TURP performed	No prostatectomy/autopsy performed	1	1	1	2
20282693	0	82	1	1	1	1	1	3	4	4	3	2	1	1	1	1	2	4	3	2	3	1	1	21	Distant site(s)/node(s) involved	Distant	0	Distant	No needle core biopsy/TURP performed	No prostatectomy/autopsy performed	1	1	1	2
20335586	0	82	1	1	2	1	2	4	4	4	1	1	1	1	1	0	1	4	3	2	3	2	2	25	Localized only	Localized	22	Blank(s)	No needle core biopsy/TURP performed	No prostatectomy/autopsy performed	1	0	0	2
20358472	0	82	1	1	1	2	2	3	4	4	3	2	1	1	1	0	2	4	3	2	3	1	1	20	Blank(s)	Blank(s)	0	Blank(s)	No needle core biopsy/TURP performed	No prostatectomy/autopsy performed	1	1	1	2
20361497	0	82	1	1	1	2	2	4	4	2	1	1	1	1	1	0	1	2	3	2	3	2	2	19	Blank(s)	Blank(s)	70	Blank(s)	No needle core biopsy/TURP performed	Primary pattern 3, secondary pattern 4	1	0	0	1
20399023	0	82	1	1	1	2	2	3	4	4	3	2	1	1	1	0	2	4	1	2	3	2	2	7	Blank(s)	Blank(s)	0	Blank(s)	No needle core biopsy/TURP performed	No prostatectomy/autopsy performed	1	0	0	2
22015186	0	82	2	1	1	1	1	3	4	4	3	2	1	1	1	999	2	4	3	2	3	2	1	52	Distant site(s)/node(s) involved	Distant	0	Distant	No needle core biopsy/TURP performed	No prostatectomy/autopsy performed	1	0	1	2
22053931	0	82	1	1	2	1	1	3	4	4	3	2	1	1	1	1	2	4	3	2	3	1	1	38	Distant site(s)/node(s) involved	Distant	0	Distant	No needle core biopsy/TURP performed	No prostatectomy/autopsy performed	1	1	1	2
22077439	0	82	2	2	1	1	1	3	4	4	3	2	1	1	1	999	2	4	3	2	3	1	1	5	Distant site(s)/node(s) involved	Distant	0	Distant	No needle core biopsy/TURP performed	No prostatectomy/autopsy performed	1	1	1	2
22080161	0	82	2	2	1	1	1	3	4	4	3	2	3	3	3	7	2	4	3	2	3	1	1	43	Distant site(s)/node(s) involved	Distant	0	Distant	No needle core biopsy/TURP performed	No prostatectomy/autopsy performed	1	1	1	2
22099661	0	82	2	2	1	1	1	4	4	4	4	1	1	1	1	999	2	4	3	2	3	2	1	13	Unknown/unstaged/unspecified/DCO	Unknown/unstaged	0	Unstaged	No needle core biopsy/TURP performed	No prostatectomy/autopsy performed	1	0	1	2
22112507	0	82	1	1	2	1	1	4	4	4	3	2	1	1	1	999	2	4	3	2	3	1	1	7	Distant site(s)/node(s) involved	Distant	0	Distant	No needle core biopsy/TURP performed	No prostatectomy/autopsy performed	1	1	1	2
22127027	0	82	1	1	1	1	1	3	4	4	3	2	1	1	1	0	2	4	3	2	3	1	1	35	Distant site(s)/node(s) involved	Distant	0	Distant	No needle core biopsy/TURP performed	No prostatectomy/autopsy performed	1	1	1	2
22171988	0	82	2	2	1	1	1	4	4	4	3	2	1	1	2	999	2	4	3	2	3	1	1	10	Distant site(s)/node(s) involved	Distant	0	Distant	No needle core biopsy/TURP performed	No prostatectomy/autopsy performed	1	1	1	2
22191767	0	82	1	1	1	1	2	4	4	1	2	1	1	1	1	0	1	2	3	2	3	2	1	9	Regional by direct extension only	Regional	70	Blank(s)	No needle core biopsy/TURP performed	Primary pattern 3, secondary pattern 3	1	0	1	1
22201304	0	82	2	2	1	1	2	3	4	4	3	2	1	1	2	0	2	4	3	2	3	2	2	41	Distant site(s)/node(s) involved	Distant	0	Blank(s)	No needle core biopsy/TURP performed	No prostatectomy/autopsy performed	1	0	0	2
22256622	0	82	1	1	2	1	2	3	4	4	3	2	1	1	1	6	2	4	3	2	3	1	1	22	Distant site(s)/node(s) involved	Distant	0	Blank(s)	No needle core biopsy/TURP performed	No prostatectomy/autopsy performed	1	1	1	2
22276333	0	82	2	2	1	1	2	4	4	4	4	#NULL!	3	3	3	999	2	4	3	2	3	2	2	34	Unknown/unstaged/unspecified/DCO	Unknown/unstaged	0	Blank(s)	No needle core biopsy/TURP performed	No prostatectomy/autopsy performed	1	0	0	2
22285775	0	82	1	1	2	1	2	3	4	4	3	2	1	1	2	1	2	4	3	1	3	2	2	12	Blank(s)	Blank(s)	0	Blank(s)	No needle core biopsy/TURP performed	No prostatectomy/autopsy performed	1	0	0	2
22288627	0	82	2	2	2	1	2	3	4	4	3	2	1	1	1	1	2	4	1	2	3	2	2	14	Blank(s)	Blank(s)	0	Blank(s)	No needle core biopsy/TURP performed	No prostatectomy/autopsy performed	1	0	0	2
22289638	0	82	2	2	1	1	2	3	4	4	1	1	1	1	1	999	2	4	3	2	3	2	2	19	Blank(s)	Blank(s)	0	Blank(s)	No needle core biopsy/TURP performed	No prostatectomy/autopsy performed	1	0	0	2
22332425	0	82	2	2	2	1	2	4	4	4	3	2	3	3	3	999	2	4	3	2	3	1	1	2	Blank(s)	Blank(s)	0	Blank(s)	Not documented; Not assessed or unknown if assessed	No prostatectomy/autopsy performed	1	1	1	2
70323	0	81	1	1	2	1	1	3	4	4	3	2	1	1	1	0	2	4	1	2	3	2	1	1	Distant site(s)/node(s) involved	Distant	0	Distant	No needle core biopsy/TURP performed	No prostatectomy/autopsy performed	1	0	1	2
1164780	0	81	1	2	2	1	1	4	4	1	1	1	1	1	1	0	1	2	3	2	3	2	2	112	Localized only	Localized	70	Localized/regional (Prostate cases)	No needle core biopsy/TURP performed	Primary pattern 3, secondary pattern 3	1	0	0	1
1188418	0	81	1	1	2	1	1	4	4	2	1	1	1	1	1	0	1	2	3	2	3	2	1	20	Localized only	Localized	70	Unstaged	No needle core biopsy/TURP performed	Primary pattern 3, secondary pattern 4	1	0	1	1
1224828	0	81	2	2	2	1	1	3	4	4	3	2	1	1	2	999	2	4	3	2	3	1	1	9	Distant site(s)/node(s) involved	Distant	0	Distant	No needle core biopsy/TURP performed	No prostatectomy/autopsy performed	1	1	1	2
1238048	0	81	1	1	2	1	1	3	4	4	3	2	1	1	1	2	2	4	1	2	3	1	1	49	Distant site(s)/node(s) involved	Distant	0	Distant	No needle core biopsy/TURP performed	No prostatectomy/autopsy performed	1	1	1	2
1271529	0	81	3	3	2	1	1	3	4	4	3	2	1	1	1	1	2	4	3	2	3	1	1	23	Distant site(s)/node(s) involved	Distant	0	Distant	No needle core biopsy/TURP performed	No prostatectomy/autopsy performed	1	1	1	2
1278599	0	81	1	1	2	1	1	4	4	4	3	2	1	1	1	999	2	4	3	2	3	1	1	34	Distant site(s)/node(s) involved	Distant	0	Distant	No needle core biopsy/TURP performed	No prostatectomy/autopsy performed	1	1	1	2
1282169	0	81	1	1	2	1	1	3	4	4	3	2	1	1	1	0	2	4	3	2	3	1	1	30	Distant site(s)/node(s) involved	Distant	0	Distant	No needle core biopsy/TURP performed	No prostatectomy/autopsy performed	1	1	1	2
1285863	0	81	1	2	2	1	1	4	4	1	1	1	1	1	1	0	1	2	3	2	3	2	1	37	Localized only	Localized	70	Localized/regional (Prostate cases)	No needle core biopsy/TURP performed	Primary pattern 3, secondary pattern 3	1	0	1	1
1287700	0	81	1	1	2	1	1	3	4	4	3	2	1	1	1	0	2	4	1	2	3	2	1	1	Distant site(s)/node(s) involved	Distant	0	Distant	No needle core biopsy/TURP performed	No prostatectomy/autopsy performed	1	0	1	2
1355466	0	81	2	1	2	1	1	3	4	4	3	2	1	1	1	0	2	4	3	2	3	1	1	9	Distant site(s)/node(s) involved	Distant	0	Distant	No needle core biopsy/TURP performed	No prostatectomy/autopsy performed	1	1	1	2
1360752	0	81	1	2	2	1	2	2	4	4	3	1	1	2	2	999	2	4	3	2	3	1	1	3	Distant site(s)/node(s) involved	Distant	0	Distant	No needle core biopsy/TURP performed	No prostatectomy/autopsy performed	1	1	1	2
1381399	0	81	3	2	2	1	2	3	4	4	3	2	1	1	1	2	2	4	3	2	3	2	2	52	Distant site(s)/node(s) involved	Distant	0	Distant	No needle core biopsy/TURP performed	No prostatectomy/autopsy performed	1	0	0	2
1389336	0	81	1	1	2	1	2	3	4	4	3	2	1	1	1	1	2	4	3	2	3	1	1	40	Distant site(s)/node(s) involved	Distant	0	Distant	No needle core biopsy/TURP performed	No prostatectomy/autopsy performed	1	1	1	2
1393391	0	81	2	1	2	1	1	3	4	4	4	1	1	1	1	999	2	4	3	2	3	2	1	11	Unknown/unstaged/unspecified/DCO	Unknown/unstaged	0	Unstaged	No needle core biopsy/TURP performed	No prostatectomy/autopsy performed	1	0	1	2
1438734	0	81	1	1	2	1	2	4	4	1	1	1	1	1	1	0	1	2	3	2	3	2	1	6	Localized only	Localized	70	Blank(s)	No needle core biopsy/TURP performed	Primary pattern 3, secondary pattern 3	1	0	1	1
1441921	0	81	2	1	2	1	2	4	4	4	3	2	1	1	1	999	2	4	3	2	3	1	1	11	Distant site(s)/node(s) involved	Distant	0	Blank(s)	No needle core biopsy/TURP performed	No prostatectomy/autopsy performed	1	1	1	2
1462272	0	81	1	2	2	1	2	3	4	4	3	2	1	1	1	1	2	4	1	2	3	1	1	11	Distant site(s)/node(s) involved	Distant	0	Blank(s)	No needle core biopsy/TURP performed	No prostatectomy/autopsy performed	1	1	1	2
1515125	0	81	3	1	2	1	2	4	4	4	3	2	1	1	1	2	2	4	1	1	3	2	2	17	Blank(s)	Blank(s)	0	Blank(s)	No needle core biopsy/TURP performed	No prostatectomy/autopsy performed	1	0	0	2
1575842	0	81	1	2	2	1	2	3	4	4	3	2	1	1	1	1	2	4	3	2	3	2	2	8	Blank(s)	Blank(s)	0	Blank(s)	No needle core biopsy/TURP performed	No prostatectomy/autopsy performed	1	0	0	2
1585950	0	81	1	1	2	1	2	3	4	4	1	1	1	1	1	0	2	4	3	2	3	1	1	47	Localized only	Localized	0	Localized/regional (Prostate cases)	No needle core biopsy/TURP performed	No prostatectomy/autopsy performed	1	1	1	2
1586988	0	81	3	1	2	1	2	3	4	4	3	2	1	1	1	999	2	4	3	2	3	1	1	6	Blank(s)	Blank(s)	0	Blank(s)	No needle core biopsy/TURP performed	No prostatectomy/autopsy performed	1	1	1	2
4572259	0	81	1	1	1	2	1	3	4	4	3	2	1	1	1	0	2	4	3	1	3	1	1	11	Distant site(s)/node(s) involved	Distant	0	Distant	No needle core biopsy/TURP performed	No prostatectomy/autopsy performed	1	1	1	2
5111440	0	81	1	2	1	2	1	3	4	4	3	2	1	1	1	1	2	4	3	2	3	1	1	5	Distant site(s)/node(s) involved	Distant	0	Distant	No needle core biopsy/TURP performed	No prostatectomy/autopsy performed	1	1	1	2
5201144	0	81	1	3	2	2	2	4	4	2	1	1	1	1	1	0	1	2	3	2	3	2	2	4	Blank(s)	Blank(s)	90	Blank(s)	No needle core biopsy/TURP performed	Primary pattern 3, secondary pattern 4	1	0	0	1
5560371	0	81	1	1	2	2	1	2	4	2	2	1	1	1	1	0	1	2	3	2	3	2	2	61	Regional by direct extension only	Regional	50	Localized/regional (Prostate cases)	No needle core biopsy/TURP performed	Primary pattern 4, secondary pattern 3	1	0	0	1
5594144	0	81	1	1	1	2	1	4	4	3	1	1	1	1	1	0	1	4	3	2	3	2	1	10	Localized only	Localized	70	Localized/regional (Prostate cases)	No needle core biopsy/TURP performed	Primary pattern 5, secondary pattern 4	1	0	1	1
5620304	0	81	1	2	2	1	1	3	4	4	3	2	1	1	1	0	3	4	3	2	3	1	1	6	Distant site(s)/node(s) involved	Distant	0	Distant	No needle core biopsy/TURP performed	No prostatectomy/autopsy performed	1	1	1	2
5627520	0	81	2	1	2	1	1	3	4	4	3	1	1	1	1	0	2	4	3	2	3	1	1	56	Distant site(s)/node(s) involved	Distant	0	Distant	No needle core biopsy/TURP performed	No prostatectomy/autopsy performed	1	1	1	2
5629893	0	81	1	1	2	2	2	3	4	3	3	2	1	1	1	0	1	2	3	2	2	2	2	33	Distant site(s)/node(s) involved	Distant	70	Blank(s)	No needle core biopsy/TURP performed	Primary pattern 5, secondary pattern 4	1	0	0	1
5631261	0	81	1	1	2	2	1	3	4	4	3	2	1	1	1	2	3	4	3	2	3	1	1	7	Distant site(s)/node(s) involved	Distant	0	Distant	No needle core biopsy/TURP performed	No prostatectomy/autopsy performed	1	1	1	2
5680285	0	81	1	1	1	2	2	4	4	4	2	1	1	1	1	1	2	4	3	2	3	2	2	41	Regional by direct extension only	Regional	0	Blank(s)	No needle core biopsy/TURP performed	No prostatectomy/autopsy performed	1	0	0	2
5775080	0	81	1	1	2	1	2	4	4	1	1	1	1	1	1	0	1	1	3	2	3	2	1	36	Localized only	Localized	70	Blank(s)	No needle core biopsy/TURP performed	Primary pattern 3, secondary pattern 3	1	0	1	1
5783771	0	81	1	1	1	2	2	3	4	4	3	2	1	1	1	0	2	4	3	1	3	1	1	17	Distant site(s)/node(s) involved	Distant	0	Distant	No needle core biopsy/TURP performed	No prostatectomy/autopsy performed	1	1	1	2
5797256	0	81	1	1	1	2	2	3	4	4	3	2	1	1	2	0	2	4	3	2	2	1	1	28	Distant site(s)/node(s) involved	Distant	0	Distant	No needle core biopsy/TURP performed	No prostatectomy/autopsy performed	1	1	1	2
5801369	0	81	1	1	1	2	2	4	4	1	1	1	1	1	1	0	1	2	3	2	3	2	2	49	Localized only	Localized	70	Localized/regional (Prostate cases)	No needle core biopsy/TURP performed	Primary pattern 3, secondary pattern 3	1	0	0	1
5804386	0	81	3	3	1	2	2	4	4	1	1	1	1	1	1	0	1	2	3	2	3	2	2	1	Localized only	Localized	70	Localized/regional (Prostate cases)	No needle core biopsy/TURP performed	Primary pattern 3, secondary pattern 3	1	0	0	1
5805699	0	81	1	1	2	2	2	4	4	2	2	1	1	1	1	0	1	2	3	1	2	2	2	52	Regional by direct extension only	Regional	70	Unstaged	No needle core biopsy/TURP performed	Primary pattern 3, secondary pattern 4	1	0	0	1
5810551	0	81	1	1	1	2	1	4	4	4	3	1	1	1	1	999	2	4	3	2	3	1	1	69	Distant site(s)/node(s) involved	Distant	0	Distant	No needle core biopsy/TURP performed	No prostatectomy/autopsy performed	1	1	1	2
5820015	0	81	1	1	2	1	2	3	4	4	3	2	1	1	1	1	2	4	3	2	3	1	1	11	Distant site(s)/node(s) involved	Distant	0	Blank(s)	No needle core biopsy/TURP performed	No prostatectomy/autopsy performed	1	1	1	2
5838212	0	81	1	1	2	2	2	3	4	4	3	2	1	1	1	1	2	4	3	2	3	2	1	24	Distant site(s)/node(s) involved	Distant	0	Distant	No needle core biopsy/TURP performed	No prostatectomy/autopsy performed	1	0	1	2
5865675	0	81	1	1	1	2	2	3	4	4	3	2	1	1	1	0	2	4	1	2	1	1	1	2	Distant site(s)/node(s) involved	Distant	0	Blank(s)	No needle core biopsy/TURP performed	No prostatectomy/autopsy performed	1	1	1	2
5890338	0	81	1	2	2	2	2	4	4	4	4	#NULL!	3	3	3	999	2	4	3	2	3	1	1	7	Unknown/unstaged/unspecified/DCO	Unknown/unstaged	0	Blank(s)	No needle core biopsy/TURP performed	No prostatectomy/autopsy performed	1	1	1	2
5936772	0	81	1	1	2	2	2	3	4	4	3	2	1	1	1	1	2	4	1	2	3	2	2	4	Blank(s)	Blank(s)	0	Blank(s)	No needle core biopsy/TURP performed	No prostatectomy/autopsy performed	1	0	0	2
5967506	0	81	1	1	2	2	2	2	4	4	3	1	1	1	1	1	2	4	3	2	3	2	2	2	Blank(s)	Blank(s)	0	Blank(s)	No needle core biopsy/TURP performed	No prostatectomy/autopsy performed	1	0	0	2
8995052	0	81	1	3	2	2	1	4	4	1	1	1	1	1	1	0	1	2	3	2	3	2	1	1	Localized only	Localized	50	Localized/regional (Prostate cases)	No needle core biopsy/TURP performed	Primary pattern 3, secondary pattern 2	1	0	1	1
9047845	0	81	3	1	2	2	2	4	4	2	1	1	1	1	1	0	1	2	3	2	3	2	2	30	Localized only	Localized	70	Blank(s)	No needle core biopsy/TURP performed	Primary pattern 4, secondary pattern 3	1	0	0	1
9114738	0	81	1	1	2	2	1	4	4	4	3	2	1	1	1	1	2	4	3	1	3	1	1	6	Distant site(s)/node(s) involved	Distant	0	Distant	No needle core biopsy/TURP performed	No prostatectomy/autopsy performed	1	1	1	2
9197406	0	81	3	1	2	2	2	3	4	4	3	2	1	1	1	2	2	4	3	2	3	1	1	2	Distant site(s)/node(s) involved	Distant	0	Blank(s)	No needle core biopsy/TURP performed	No prostatectomy/autopsy performed	1	1	1	2
9206465	0	81	3	2	2	2	2	3	4	4	3	2	1	1	1	2	2	4	3	2	3	2	1	21	Distant site(s)/node(s) involved	Distant	0	Blank(s)	No needle core biopsy/TURP performed	No prostatectomy/autopsy performed	1	0	1	2
9213446	0	81	1	1	1	2	2	3	4	4	3	2	1	1	1	0	2	4	1	2	3	2	2	10	Blank(s)	Blank(s)	0	Blank(s)	No needle core biopsy/TURP performed	No prostatectomy/autopsy performed	1	0	0	2
10764908	0	81	1	1	1	2	2	3	4	4	3	2	1	1	1	0	2	4	3	2	3	2	2	10	Blank(s)	Blank(s)	0	Blank(s)	No needle core biopsy/TURP performed	No prostatectomy/autopsy performed	1	0	0	2
10899566	0	81	1	1	1	2	2	4	4	2	1	1	1	1	1	0	1	2	3	2	3	2	2	4	Blank(s)	Blank(s)	70	Blank(s)	No needle core biopsy/TURP performed	Primary pattern 4, secondary pattern 3	1	0	0	1
10961432	0	81	1	1	1	2	1	4	4	2	2	1	1	1	1	0	1	2	3	2	3	2	1	1	Regional by direct extension only	Regional	70	Localized/regional (Prostate cases)	No needle core biopsy/TURP performed	Primary pattern 3, secondary pattern 4	1	0	1	1
11008309	0	81	1	1	1	2	1	3	4	4	3	2	1	1	2	0	2	4	1	2	3	1	1	11	Distant site(s)/node(s) involved	Distant	0	Distant	No needle core biopsy/TURP performed	No prostatectomy/autopsy performed	1	1	1	2
11022432	0	81	1	1	1	2	1	4	4	4	2	1	1	1	1	1	2	4	3	1	3	1	1	28	Regional by direct extension only	Regional	0	Localized/regional (Prostate cases)	No needle core biopsy/TURP performed	No prostatectomy/autopsy performed	1	1	1	2
11026912	0	81	1	1	1	2	2	4	4	2	1	1	1	1	1	0	1	2	3	2	3	2	2	32	Localized only	Localized	70	Blank(s)	No needle core biopsy/TURP performed	Primary pattern 3, secondary pattern 4	1	0	0	1
11039625	0	81	1	2	1	2	1	3	4	4	3	2	1	1	1	1	2	4	3	2	3	2	1	2	Distant site(s)/node(s) involved	Distant	0	Distant	No needle core biopsy/TURP performed	No prostatectomy/autopsy performed	1	0	1	2
11056909	0	81	1	1	1	2	1	4	4	1	1	1	1	1	1	0	1	2	3	2	3	2	1	61	Localized only	Localized	70	Localized/regional (Prostate cases)	No needle core biopsy/TURP performed	Primary pattern 3, secondary pattern 3	1	0	1	1
11081250	0	81	1	2	1	2	1	3	4	4	3	2	1	1	1	3	2	4	3	2	3	1	1	20	Distant site(s)/node(s) involved	Distant	0	Distant	No needle core biopsy/TURP performed	No prostatectomy/autopsy performed	1	1	1	2
11086325	0	81	1	1	1	2	1	4	4	1	2	1	1	1	1	0	1	2	3	2	3	2	1	43	Regional by direct extension only	Regional	70	Localized/regional (Prostate cases)	No needle core biopsy/TURP performed	Primary pattern 3, secondary pattern 3	1	0	1	1
11102660	0	81	1	1	1	2	1	3	4	4	3	2	1	1	1	0	2	4	3	2	3	1	1	64	Distant site(s)/node(s) involved	Distant	0	Distant	No needle core biopsy/TURP performed	No prostatectomy/autopsy performed	1	1	1	2
11125736	0	81	1	1	1	2	2	3	4	4	3	2	1	1	1	0	2	4	3	1	3	2	2	9	Blank(s)	Blank(s)	0	Blank(s)	No needle core biopsy/TURP performed	No prostatectomy/autopsy performed	1	0	0	2
11132171	0	81	1	1	1	2	1	3	4	4	3	2	1	1	1	0	2	4	1	2	3	1	1	45	Distant site(s)/node(s) involved	Distant	0	Distant	No needle core biopsy/TURP performed	No prostatectomy/autopsy performed	1	1	1	2
11142107	0	81	1	1	1	2	1	4	4	4	3	2	1	1	1	0	2	4	2	2	3	2	2	62	Distant site(s)/node(s) involved	Distant	0	Distant	No needle core biopsy/TURP performed	No prostatectomy/autopsy performed	1	0	0	2
11149771	0	81	1	1	1	2	2	4	4	2	2	1	1	1	1	0	1	2	3	2	3	2	2	49	Regional by direct extension only	Regional	50	Localized/regional (Prostate cases)	No needle core biopsy/TURP performed	Primary pattern 3, secondary pattern 4	1	0	0	1
11159789	0	81	1	1	1	2	2	2	4	4	3	2	1	1	1	1	2	4	3	2	3	1	1	11	Distant site(s)/node(s) involved	Distant	0	Distant	No needle core biopsy/TURP performed	No prostatectomy/autopsy performed	1	1	1	2
11170000	0	81	1	1	1	2	2	4	4	1	1	1	1	1	1	0	1	2	3	2	3	2	2	39	Localized only	Localized	70	Blank(s)	No needle core biopsy/TURP performed	Primary pattern 3, secondary pattern 3	1	0	0	1
11170735	0	81	1	1	1	2	2	3	4	4	3	2	1	1	1	999	2	4	3	2	3	1	1	2	Distant site(s)/node(s) involved	Distant	0	Distant	No needle core biopsy/TURP performed	No prostatectomy/autopsy performed	1	1	1	2
11177317	0	81	1	1	1	2	2	3	4	4	3	2	1	1	2	0	2	4	3	2	3	1	1	42	Distant site(s)/node(s) involved	Distant	0	Blank(s)	No needle core biopsy/TURP performed	No prostatectomy/autopsy performed	1	1	1	2
11185096	0	81	1	1	1	2	2	4	4	1	1	1	1	1	1	0	1	2	3	2	3	2	1	21	Localized only	Localized	70	Blank(s)	No needle core biopsy/TURP performed	Primary pattern 3, secondary pattern 3	1	0	1	1
11201668	0	81	1	2	1	2	2	3	4	4	3	2	1	1	1	1	2	4	3	2	3	1	1	2	Distant site(s)/node(s) involved	Distant	0	Blank(s)	No needle core biopsy/TURP performed	No prostatectomy/autopsy performed	1	1	1	2
11221285	0	81	1	2	1	2	2	4	4	4	3	2	1	1	1	0	2	4	3	2	3	1	1	14	Distant site(s)/node(s) involved	Distant	0	Distant	No needle core biopsy/TURP performed	No prostatectomy/autopsy performed	1	1	1	2
11241236	0	81	1	1	1	2	2	4	4	1	1	1	1	1	1	0	1	2	3	2	3	2	2	26	Localized only	Localized	50	Blank(s)	No needle core biopsy/TURP performed	Primary pattern 3, secondary pattern 3	1	0	0	1
11313116	0	81	1	1	1	2	2	3	4	4	3	2	1	1	1	0	2	4	3	2	2	2	2	10	Blank(s)	Blank(s)	0	Blank(s)	No needle core biopsy/TURP performed	No prostatectomy/autopsy performed	1	0	0	2
13734778	0	81	1	2	1	2	2	3	4	4	3	2	1	1	1	1	2	4	3	2	3	1	1	29	Distant site(s)/node(s) involved	Distant	0	Blank(s)	No needle core biopsy/TURP performed	No prostatectomy/autopsy performed	1	1	1	2
14136382	0	81	1	1	1	2	1	1	4	4	3	#NULL!	3	3	3	0	2	4	1	2	3	1	1	15	Distant site(s)/node(s) involved	Distant	0	Distant	No needle core biopsy/TURP performed	No prostatectomy/autopsy performed	1	1	1	2
14140923	0	81	1	2	1	2	1	3	4	4	3	2	1	1	1	999	2	4	3	2	3	1	1	29	Distant site(s)/node(s) involved	Distant	0	Distant	No needle core biopsy/TURP performed	No prostatectomy/autopsy performed	1	1	1	2
14141685	0	81	1	1	1	2	1	3	4	4	3	2	1	1	1	1	2	4	1	2	3	1	1	7	Distant site(s)/node(s) involved	Distant	0	Distant	No needle core biopsy/TURP performed	No prostatectomy/autopsy performed	1	1	1	2
14163446	0	81	2	1	1	2	1	3	4	4	3	2	1	1	1	999	2	4	3	2	3	1	1	6	Distant site(s)/node(s) involved	Distant	0	Distant	No needle core biopsy/TURP performed	No prostatectomy/autopsy performed	1	1	1	2
14175542	0	81	1	1	1	2	1	4	4	4	3	2	1	1	1	0	2	4	3	1	3	2	1	22	Distant site(s)/node(s) involved	Distant	0	Distant	No needle core biopsy/TURP performed	No prostatectomy/autopsy performed	1	0	1	2
14182179	0	81	1	1	1	2	1	4	4	4	3	2	1	1	1	1	2	4	1	2	3	1	1	7	Distant site(s)/node(s) involved	Distant	0	Distant	No needle core biopsy/TURP performed	No prostatectomy/autopsy performed	1	1	1	2
14194235	0	81	1	2	1	2	2	3	4	4	3	2	1	1	1	1	2	4	3	2	3	2	2	59	Distant site(s)/node(s) involved	Distant	0	Distant	No needle core biopsy/TURP performed	No prostatectomy/autopsy performed	1	0	0	2
14204627	0	81	1	2	1	2	1	3	4	4	2	1	1	1	1	0	2	4	3	2	3	1	1	42	Regional lymph nodes involved only	Regional	0	Localized/regional (Prostate cases)	No needle core biopsy/TURP performed	No prostatectomy/autopsy performed	1	1	1	2
14238376	0	81	1	1	1	2	2	4	4	4	3	1	1	1	1	0	2	4	3	2	3	2	2	35	Distant site(s)/node(s) involved	Distant	0	Blank(s)	No needle core biopsy/TURP performed	No prostatectomy/autopsy performed	1	0	0	2
14274912	0	81	1	2	1	2	2	3	4	4	3	2	1	1	1	0	2	4	3	2	3	2	2	14	Blank(s)	Blank(s)	0	Blank(s)	No needle core biopsy/TURP performed	No prostatectomy/autopsy performed	1	0	0	2
14290956	0	81	1	1	1	2	2	3	4	4	3	1	1	1	1	1	2	4	3	2	3	2	2	4	Blank(s)	Blank(s)	0	Blank(s)	No needle core biopsy/TURP performed	No prostatectomy/autopsy performed	1	0	0	2
14298800	0	81	1	1	1	2	2	3	4	4	3	2	1	1	1	1	2	4	3	2	3	2	2	8	Blank(s)	Blank(s)	0	Blank(s)	No needle core biopsy/TURP performed	No prostatectomy/autopsy performed	1	0	0	2
15337631	0	81	1	2	2	1	2	4	4	1	1	1	1	1	1	0	1	2	3	2	3	2	2	22	Blank(s)	Blank(s)	70	Blank(s)	No needle core biopsy/TURP performed	Primary pattern 3, secondary pattern 3	1	0	0	1
15449989	0	81	1	1	1	2	1	4	4	3	1	1	1	1	1	0	1	4	3	2	3	2	1	8	Localized only	Localized	70	Unstaged	No needle core biopsy/TURP performed	Primary pattern 4, secondary pattern 4	1	0	1	1
15845312	0	81	1	1	2	1	1	4	4	1	1	1	1	1	1	0	1	4	3	2	3	2	1	21	Localized only	Localized	30	Localized/regional (Prostate cases)	No needle core biopsy/TURP performed	Primary pattern 3, secondary pattern 3	1	0	1	1
16379267	0	81	1	1	1	2	1	3	4	4	3	2	1	1	1	0	2	4	1	2	3	2	2	117	Distant site(s)/node(s) involved	Distant	0	Distant	No needle core biopsy/TURP performed	No prostatectomy/autopsy performed	1	0	0	2
16440301	0	81	1	1	2	1	1	3	4	4	3	2	3	3	3	1	2	4	3	2	3	1	1	9	Distant site(s)/node(s) involved	Distant	0	Distant	No needle core biopsy/TURP performed	No prostatectomy/autopsy performed	1	1	1	2
16470442	0	81	1	1	2	1	1	3	4	4	3	2	1	1	1	0	2	4	3	2	3	1	1	8	Distant site(s)/node(s) involved	Distant	0	Distant	No needle core biopsy/TURP performed	No prostatectomy/autopsy performed	1	1	1	2
16497833	0	81	1	2	1	2	2	3	4	4	3	1	1	1	1	0	2	4	3	2	3	2	2	16	Blank(s)	Blank(s)	0	Blank(s)	No needle core biopsy/TURP performed	No prostatectomy/autopsy performed	1	0	0	2
16500096	0	81	1	3	2	1	1	4	4	4	1	1	1	1	1	0	2	4	2	2	3	2	2	90	Localized only	Localized	0	Localized/regional (Prostate cases)	No needle core biopsy/TURP performed	No prostatectomy/autopsy performed	1	0	0	2
16507864	0	81	1	1	2	1	2	3	4	4	3	2	1	1	1	1	2	4	1	2	3	2	2	27	Distant site(s)/node(s) involved	Distant	0	Blank(s)	No needle core biopsy/TURP performed	No prostatectomy/autopsy performed	1	0	0	2
16511153	0	81	1	2	2	1	2	3	4	4	3	2	1	1	1	0	2	4	1	2	3	2	2	17	Blank(s)	Blank(s)	0	Blank(s)	No needle core biopsy/TURP performed	No prostatectomy/autopsy performed	1	0	0	2
16522124	0	81	2	1	1	1	1	2	4	4	1	1	1	1	1	999	2	4	3	2	3	2	1	8	Localized only	Localized	0	Localized/regional (Prostate cases)	No needle core biopsy/TURP performed	No prostatectomy/autopsy performed	1	0	1	2
16555238	0	81	1	1	1	2	2	3	4	4	2	1	1	1	1	0	2	4	3	2	2	1	1	28	Regional by direct extension only	Regional	0	Blank(s)	No needle core biopsy/TURP performed	No prostatectomy/autopsy performed	1	1	1	2
16562804	0	81	3	3	2	1	1	3	4	4	3	2	1	1	2	0	2	4	3	2	3	1	1	28	Distant site(s)/node(s) involved	Distant	0	Distant	No needle core biopsy/TURP performed	No prostatectomy/autopsy performed	1	1	1	2
16642596	0	81	1	3	1	2	2	3	4	4	3	2	1	1	1	0	2	4	3	2	3	1	1	30	Distant site(s)/node(s) involved	Distant	0	Distant	No needle core biopsy/TURP performed	No prostatectomy/autopsy performed	1	1	1	2
16670061	0	81	2	2	1	1	2	3	4	4	3	2	1	1	1	0	2	4	3	2	3	1	1	29	Distant site(s)/node(s) involved	Distant	0	Blank(s)	No needle core biopsy/TURP performed	No prostatectomy/autopsy performed	1	1	1	2
16695605	0	81	1	2	2	1	2	3	4	4	3	2	3	2	3	1	2	4	3	2	3	1	1	1	Distant site(s)/node(s) involved	Distant	0	Blank(s)	No needle core biopsy/TURP performed	No prostatectomy/autopsy performed	1	1	1	2
16711771	0	81	1	1	1	2	2	4	4	1	1	1	1	1	1	0	1	2	3	2	3	2	2	25	Localized only	Localized	70	Blank(s)	No needle core biopsy/TURP performed	Primary pattern 3, secondary pattern 3	1	0	0	1
16720819	0	81	1	3	2	1	2	2	4	4	3	2	1	1	1	0	2	4	3	2	3	2	2	30	Distant site(s)/node(s) involved	Distant	0	Blank(s)	No needle core biopsy/TURP performed	No prostatectomy/autopsy performed	1	0	0	2
16749376	0	81	1	1	1	2	2	3	4	4	3	2	1	1	1	0	2	4	3	2	3	2	2	25	Distant site(s)/node(s) involved	Distant	0	Blank(s)	No needle core biopsy/TURP performed	No prostatectomy/autopsy performed	1	0	0	2
16787504	0	81	1	1	2	1	2	3	4	4	3	2	1	1	1	0	2	4	1	2	3	1	1	1	Blank(s)	Blank(s)	0	Blank(s)	No needle core biopsy/TURP performed	No prostatectomy/autopsy performed	1	1	1	2
16791527	0	81	1	1	2	1	2	4	4	2	1	1	1	1	1	0	1	2	3	2	3	2	2	3	Blank(s)	Blank(s)	70	Blank(s)	No needle core biopsy/TURP performed	Primary pattern 3, secondary pattern 4	1	0	0	1
16796372	0	81	1	2	1	2	2	3	4	4	3	2	1	1	1	0	2	4	1	2	3	2	2	13	Blank(s)	Blank(s)	0	Blank(s)	No needle core biopsy/TURP performed	No prostatectomy/autopsy performed	1	0	0	2
16820980	0	81	1	1	2	1	2	3	4	4	1	1	1	1	1	6	2	4	3	2	3	2	2	8	Blank(s)	Blank(s)	0	Blank(s)	No needle core biopsy/TURP performed	No prostatectomy/autopsy performed	1	0	0	2
16825064	0	81	1	1	2	1	2	3	4	4	3	2	1	1	1	0	1	4	1	2	1	2	2	6	Blank(s)	Blank(s)	15	Blank(s)	No needle core biopsy/TURP performed	No prostatectomy/autopsy performed	1	0	0	2
16847676	0	81	1	2	2	1	2	3	4	4	3	2	1	1	1	1	2	4	3	2	3	2	2	2	Blank(s)	Blank(s)	0	Blank(s)	No needle core biopsy/TURP performed	No prostatectomy/autopsy performed	1	0	0	2
16896182	0	81	1	2	2	1	2	4	4	4	4	1	1	1	1	999	2	4	3	2	3	2	2	5	Blank(s)	Blank(s)	0	Blank(s)	Not documented; Not assessed or unknown if assessed	No prostatectomy/autopsy performed	1	0	0	2
19991223	0	81	1	1	2	1	2	4	4	4	1	1	1	1	1	999	2	4	3	2	3	2	2	49	Localized only	Localized	0	Localized/regional (Prostate cases)	No needle core biopsy/TURP performed	No prostatectomy/autopsy performed	1	0	0	2
20183562	0	81	1	1	1	1	1	4	4	3	2	1	1	1	1	0	1	4	3	2	3	1	1	51	Regional by direct extension only	Regional	50	Localized/regional (Prostate cases)	No needle core biopsy/TURP performed	Primary pattern 5, secondary pattern 5	1	1	1	1
20220197	0	81	1	1	1	2	1	3	4	4	3	2	1	1	1	2	2	4	3	2	3	1	1	13	Distant site(s)/node(s) involved	Distant	0	Distant	No needle core biopsy/TURP performed	No prostatectomy/autopsy performed	1	1	1	2
20257028	0	81	1	2	1	1	1	4	4	1	1	1	1	1	1	0	1	4	3	2	3	2	2	68	Localized only	Localized	30	Localized/regional (Prostate cases)	No needle core biopsy/TURP performed	Primary pattern 3, secondary pattern 3	1	0	0	1
20271395	0	81	1	1	2	1	2	3	4	4	3	2	1	1	1	0	2	4	3	2	3	1	1	14	Distant site(s)/node(s) involved	Distant	0	Distant	No needle core biopsy/TURP performed	No prostatectomy/autopsy performed	1	1	1	2
20298277	0	81	1	1	2	2	2	3	4	4	3	2	1	1	1	0	2	4	3	2	1	1	1	2	Distant site(s)/node(s) involved	Distant	0	Distant	No needle core biopsy/TURP performed	No prostatectomy/autopsy performed	1	1	1	2
20334096	0	81	1	1	2	1	2	3	4	4	3	1	1	1	1	0	2	4	3	2	3	1	1	18	Distant site(s)/node(s) involved	Distant	0	Blank(s)	No needle core biopsy/TURP performed	No prostatectomy/autopsy performed	1	1	1	2
20347381	0	81	1	1	2	1	2	4	4	4	1	1	1	1	1	0	1	4	3	2	3	2	2	28	Localized only	Localized	22	Blank(s)	No needle core biopsy/TURP performed	No prostatectomy/autopsy performed	1	0	0	2
20347398	0	81	1	2	2	2	2	4	4	4	4	1	1	1	1	999	2	4	3	2	3	1	1	6	Blank(s)	Blank(s)	0	Blank(s)	No needle core biopsy/TURP performed	No prostatectomy/autopsy performed	1	1	1	2
20375400	0	81	1	2	1	2	2	3	4	4	3	2	1	1	1	2	2	4	1	2	3	1	1	9	Blank(s)	Blank(s)	0	Blank(s)	No needle core biopsy/TURP performed	No prostatectomy/autopsy performed	1	1	1	2
20384939	0	81	1	1	2	1	2	3	4	4	3	1	1	1	1	0	2	4	3	2	2	2	2	2	Blank(s)	Blank(s)	0	Blank(s)	No needle core biopsy/TURP performed	No prostatectomy/autopsy performed	1	0	0	2
20392332	0	81	1	2	1	2	2	3	4	4	1	1	1	1	1	999	3	4	3	2	3	2	2	25	Localized only	Localized	0	Blank(s)	No needle core biopsy/TURP performed	No prostatectomy/autopsy performed	1	0	0	2
22092500	0	81	1	2	1	1	1	3	4	4	3	2	1	1	1	0	2	4	3	2	3	1	1	5	Distant site(s)/node(s) involved	Distant	0	Distant	No needle core biopsy/TURP performed	No prostatectomy/autopsy performed	1	1	1	2
22128672	0	81	1	2	1	1	1	3	4	4	3	2	1	1	1	3	2	4	1	1	3	1	1	20	Distant site(s)/node(s) involved	Distant	0	Distant	No needle core biopsy/TURP performed	No prostatectomy/autopsy performed	1	1	1	2
22138863	0	81	2	2	1	1	1	3	4	4	3	2	1	1	2	3	2	4	3	2	3	2	1	5	Distant site(s)/node(s) involved	Distant	0	Distant	No needle core biopsy/TURP performed	No prostatectomy/autopsy performed	1	0	1	2
22140887	0	81	2	2	1	1	1	3	4	4	3	1	1	1	1	1	2	4	3	2	3	2	2	63	Distant site(s)/node(s) involved	Distant	0	Distant	No needle core biopsy/TURP performed	No prostatectomy/autopsy performed	1	0	0	2
22159044	0	81	1	1	1	1	2	4	4	2	1	1	1	1	1	0	1	2	3	2	3	2	2	54	Localized only	Localized	70	Localized/regional (Prostate cases)	No needle core biopsy/TURP performed	Primary pattern 3, secondary pattern 4	1	0	0	1
22216709	0	81	1	1	1	1	2	4	4	4	1	1	1	1	1	999	2	4	3	2	3	2	1	1	Localized only	Localized	0	Blank(s)	No needle core biopsy/TURP performed	No prostatectomy/autopsy performed	1	0	1	2
22227775	0	81	1	2	1	1	2	3	4	4	3	2	1	1	1	0	2	4	1	2	3	1	1	15	Distant site(s)/node(s) involved	Distant	0	Blank(s)	No needle core biopsy/TURP performed	No prostatectomy/autopsy performed	1	1	1	2
22258352	0	81	1	1	1	1	2	4	4	2	1	1	1	1	1	0	1	2	3	2	3	2	2	16	Blank(s)	Blank(s)	70	Blank(s)	No needle core biopsy/TURP performed	Primary pattern 4, secondary pattern 3	1	0	0	1
22263211	0	81	3	1	1	1	2	3	4	4	3	2	1	1	1	0	3	4	3	2	3	2	2	21	Blank(s)	Blank(s)	0	Blank(s)	No needle core biopsy/TURP performed	No prostatectomy/autopsy performed	1	0	0	2
22290067	0	81	1	1	2	1	2	3	4	4	3	2	1	1	1	1	2	4	1	2	3	2	2	10	Blank(s)	Blank(s)	0	Blank(s)	No needle core biopsy/TURP performed	No prostatectomy/autopsy performed	1	0	0	2
647104	0	80	1	1	2	1	2	4	4	2	1	1	1	1	1	0	1	2	3	2	3	2	1	5	Localized only	Localized	70	Unstaged	No needle core biopsy/TURP performed	Primary pattern 3, secondary pattern 4	1	0	1	1
997451	0	80	1	1	2	1	1	3	4	4	2	1	1	1	1	0	2	4	3	2	3	2	2	90	Regional lymph nodes involved only	Regional	0	Localized/regional (Prostate cases)	No needle core biopsy/TURP performed	No prostatectomy/autopsy performed	1	0	0	2
1127110	0	80	1	1	2	1	1	4	4	2	1	1	1	1	1	0	1	4	3	2	3	1	1	5	Localized only	Localized	30	Localized/regional (Prostate cases)	No needle core biopsy/TURP performed	Primary pattern 4, secondary pattern 3	1	1	1	1
1191081	0	80	3	1	2	1	1	3	4	4	3	2	1	1	1	0	2	4	1	2	3	1	1	1	Distant site(s)/node(s) involved	Distant	0	Distant	No needle core biopsy/TURP performed	No prostatectomy/autopsy performed	1	1	1	2
1222528	0	80	1	2	2	1	1	3	4	4	3	2	1	1	1	999	2	4	3	2	3	1	1	26	Distant site(s)/node(s) involved	Distant	0	Distant	No needle core biopsy/TURP performed	No prostatectomy/autopsy performed	1	1	1	2
1225508	0	80	2	2	2	1	1	3	4	4	3	2	1	1	1	0	2	4	3	2	3	1	1	3	Distant site(s)/node(s) involved	Distant	0	Distant	No needle core biopsy/TURP performed	No prostatectomy/autopsy performed	1	1	1	2
1270256	0	80	1	1	2	1	1	3	4	4	3	2	1	1	1	1	2	4	3	2	3	1	1	17	Distant site(s)/node(s) involved	Distant	0	Distant	No needle core biopsy/TURP performed	No prostatectomy/autopsy performed	1	1	1	2
1279960	0	80	1	2	2	1	1	4	4	4	3	1	1	2	1	999	2	4	3	2	3	2	1	1	Distant site(s)/node(s) involved	Distant	0	Distant	No needle core biopsy/TURP performed	No prostatectomy/autopsy performed	1	0	1	2
1284661	0	80	1	2	2	1	1	3	4	4	3	2	1	1	1	1	2	4	1	2	3	1	1	64	Distant site(s)/node(s) involved	Distant	0	Distant	No needle core biopsy/TURP performed	No prostatectomy/autopsy performed	1	1	1	2
1325782	0	80	1	1	2	1	1	3	4	4	3	2	1	1	1	1	2	4	3	2	3	1	1	5	Distant site(s)/node(s) involved	Distant	0	Distant	No needle core biopsy/TURP performed	No prostatectomy/autopsy performed	1	1	1	2
1329910	0	80	1	2	2	1	1	4	4	4	1	1	1	1	1	0	1	4	3	2	3	2	2	66	Localized only	Localized	21	Localized/regional (Prostate cases)	No needle core biopsy/TURP performed	No prostatectomy/autopsy performed	1	0	0	2
1331857	0	80	1	2	2	1	1	3	4	4	3	2	1	1	1	0	2	4	3	2	3	1	1	5	Distant site(s)/node(s) involved	Distant	0	Distant	No needle core biopsy/TURP performed	No prostatectomy/autopsy performed	1	1	1	2
1334684	0	80	2	2	2	1	1	3	4	4	3	2	1	1	1	999	2	4	3	2	3	2	1	15	Distant site(s)/node(s) involved	Distant	0	Distant	No needle core biopsy/TURP performed	No prostatectomy/autopsy performed	1	0	1	2
1339690	0	80	1	1	2	1	2	4	4	1	1	1	1	1	1	0	1	2	3	2	3	2	2	57	Localized only	Localized	70	Unstaged	No needle core biopsy/TURP performed	Primary pattern 3, secondary pattern 3	1	0	0	1
1356402	0	80	3	3	2	1	2	3	4	4	1	1	1	1	1	0	1	4	3	2	2	2	2	57	Localized only	Localized	22	Localized/regional (Prostate cases)	No needle core biopsy/TURP performed	No prostatectomy/autopsy performed	1	0	0	2
1359539	0	80	1	1	2	1	1	3	4	4	3	2	1	1	1	0	2	4	3	2	3	1	1	53	Distant site(s)/node(s) involved	Distant	0	Distant	No needle core biopsy/TURP performed	No prostatectomy/autopsy performed	1	1	1	2
1385627	0	80	1	2	2	1	2	2	4	4	3	2	1	1	1	0	2	4	1	2	3	1	1	9	Distant site(s)/node(s) involved	Distant	0	Distant	No needle core biopsy/TURP performed	No prostatectomy/autopsy performed	1	1	1	2
1388715	0	80	2	2	2	1	1	4	4	4	3	2	1	1	2	999	2	4	3	2	3	1	1	27	Distant site(s)/node(s) involved	Distant	0	Distant	No needle core biopsy/TURP performed	No prostatectomy/autopsy performed	1	1	1	2
1404608	0	80	3	1	2	1	2	3	4	4	3	2	1	1	1	0	2	4	1	2	3	1	1	32	Distant site(s)/node(s) involved	Distant	0	Blank(s)	No needle core biopsy/TURP performed	No prostatectomy/autopsy performed	1	1	1	2
1412657	0	80	1	1	2	1	1	3	4	4	3	2	1	1	1	0	2	4	3	2	3	1	1	66	Distant site(s)/node(s) involved	Distant	0	Distant	No needle core biopsy/TURP performed	No prostatectomy/autopsy performed	1	1	1	2
1451619	0	80	3	1	2	1	2	3	4	4	3	2	1	1	1	1	2	4	1	2	3	2	1	27	Distant site(s)/node(s) involved	Distant	0	Blank(s)	No needle core biopsy/TURP performed	No prostatectomy/autopsy performed	1	0	1	2
1457672	0	80	3	1	2	1	2	3	4	4	3	2	1	1	1	0	2	4	3	2	3	2	2	29	Distant site(s)/node(s) involved	Distant	0	Blank(s)	No needle core biopsy/TURP performed	No prostatectomy/autopsy performed	1	0	0	2
1483107	0	80	1	2	2	1	1	3	4	4	3	2	1	1	1	0	2	4	3	2	3	1	1	30	Distant site(s)/node(s) involved	Distant	0	Distant	No needle core biopsy/TURP performed	No prostatectomy/autopsy performed	1	1	1	2
1484578	0	80	3	1	2	1	2	4	4	4	3	2	1	1	1	999	2	4	3	2	3	2	2	14	Blank(s)	Blank(s)	0	Blank(s)	No needle core biopsy/TURP performed	No prostatectomy/autopsy performed	1	0	0	2
1485833	0	80	1	3	2	1	2	4	4	4	4	1	1	1	1	999	2	4	3	2	3	1	1	11	Blank(s)	Blank(s)	0	Blank(s)	No needle core biopsy/TURP performed	No prostatectomy/autopsy performed	1	1	1	2
1497482	0	80	3	1	2	1	2	4	4	3	3	2	1	1	1	0	1	4	3	2	2	1	1	14	Blank(s)	Blank(s)	50	Blank(s)	No needle core biopsy/TURP performed	Primary pattern 4, secondary pattern 5	1	1	1	1
1545557	0	80	1	2	2	1	2	3	4	4	3	2	1	1	2	0	2	4	3	2	3	2	2	1	Blank(s)	Blank(s)	0	Blank(s)	No needle core biopsy/TURP performed	No prostatectomy/autopsy performed	1	0	0	2
1573011	0	80	1	3	2	1	2	3	4	4	3	2	1	1	1	1	2	4	3	2	3	2	2	4	Blank(s)	Blank(s)	0	Blank(s)	No needle core biopsy/TURP performed	No prostatectomy/autopsy performed	1	0	0	2
1585542	0	80	1	1	2	1	2	3	4	4	3	2	1	1	1	0	2	4	3	2	3	2	2	29	Distant site(s)/node(s) involved	Distant	0	Blank(s)	No needle core biopsy/TURP performed	No prostatectomy/autopsy performed	1	0	0	2
4481059	0	80	1	1	1	2	1	4	4	1	1	1	1	1	1	0	1	4	3	2	3	2	1	23	Localized only	Localized	50	Localized/regional (Prostate cases)	No needle core biopsy/TURP performed	Primary pattern 3, secondary pattern 3	1	0	1	1
5249639	0	80	1	1	2	1	2	4	4	4	3	2	1	1	1	0	2	4	1	2	3	1	1	7	Blank(s)	Blank(s)	0	Blank(s)	No needle core biopsy/TURP performed	No prostatectomy/autopsy performed	1	1	1	2
5304461	0	80	1	1	1	2	1	3	4	4	3	2	3	3	3	999	2	4	3	2	3	2	1	26	Distant site(s)/node(s) involved	Distant	0	Distant	No needle core biopsy/TURP performed	No prostatectomy/autopsy performed	1	0	1	2
5353723	0	80	1	3	2	1	2	4	4	4	3	2	1	1	1	999	2	4	3	2	3	2	2	6	Blank(s)	Blank(s)	0	Blank(s)	No needle core biopsy/TURP performed	No prostatectomy/autopsy performed	1	0	0	2
5528989	0	80	1	1	2	1	2	4	4	2	1	1	1	1	1	0	1	2	3	2	3	2	2	37	Localized only	Localized	50	Blank(s)	No needle core biopsy/TURP performed	Primary pattern 3, secondary pattern 4	1	0	0	1
5607168	0	80	1	2	2	1	1	4	4	1	1	1	1	1	1	0	1	2	3	2	3	2	1	31	Localized only	Localized	70	Unstaged	No needle core biopsy/TURP performed	Primary pattern 3, secondary pattern 3	1	0	1	1
5647862	0	80	1	1	2	2	2	4	4	4	4	1	1	1	1	0	2	4	3	2	3	2	1	16	Blank(s)	Blank(s)	0	Blank(s)	No needle core biopsy/TURP performed	No prostatectomy/autopsy performed	1	0	1	2
5651329	0	80	1	2	2	2	1	3	4	4	3	2	1	1	2	1	2	4	3	2	3	1	1	24	Distant site(s)/node(s) involved	Distant	0	Distant	No needle core biopsy/TURP performed	No prostatectomy/autopsy performed	1	1	1	2
5659111	0	80	1	2	2	1	1	4	4	1	1	1	1	1	1	0	1	4	3	2	3	2	1	24	Localized only	Localized	50	Localized/regional (Prostate cases)	No needle core biopsy/TURP performed	Primary pattern 3, secondary pattern 3	1	0	1	1
5688355	0	80	1	1	2	2	2	3	4	4	3	2	1	1	1	0	2	4	3	2	3	2	1	18	Distant site(s)/node(s) involved	Distant	0	Blank(s)	No needle core biopsy/TURP performed	No prostatectomy/autopsy performed	1	0	1	2
5716038	0	80	1	1	2	2	1	3	4	4	3	2	1	1	2	1	2	4	3	2	3	1	1	40	Distant site(s)/node(s) involved	Distant	0	Distant	No needle core biopsy/TURP performed	No prostatectomy/autopsy performed	1	1	1	2
5758745	0	80	1	2	2	1	1	3	4	4	3	2	1	1	1	999	2	4	3	2	3	1	1	33	Distant site(s)/node(s) involved	Distant	0	Distant	No needle core biopsy/TURP performed	No prostatectomy/autopsy performed	1	1	1	2
5767283	0	80	1	1	1	2	1	3	4	4	3	2	1	1	1	0	2	4	3	2	3	1	1	63	Distant site(s)/node(s) involved	Distant	0	Distant	No needle core biopsy/TURP performed	No prostatectomy/autopsy performed	1	1	1	2
5775948	0	80	1	1	2	1	2	3	4	4	3	2	1	1	1	0	2	4	3	2	3	1	1	39	Distant site(s)/node(s) involved	Distant	0	Distant	No needle core biopsy/TURP performed	No prostatectomy/autopsy performed	1	1	1	2
5819204	0	80	1	1	2	1	2	4	4	2	1	1	1	1	1	0	1	2	3	2	3	2	1	6	Localized only	Localized	70	Blank(s)	No needle core biopsy/TURP performed	Primary pattern 3, secondary pattern 4	1	0	1	1
5829892	0	80	1	1	2	2	2	3	4	4	3	2	1	1	1	0	2	4	3	2	3	2	2	44	Distant site(s)/node(s) involved	Distant	0	Blank(s)	No needle core biopsy/TURP performed	No prostatectomy/autopsy performed	1	0	0	2
5847269	0	80	1	1	2	1	2	4	4	4	3	2	1	1	1	999	2	4	3	2	3	1	1	1	Distant site(s)/node(s) involved	Distant	0	Blank(s)	No needle core biopsy/TURP performed	No prostatectomy/autopsy performed	1	1	1	2
5847931	0	80	2	1	2	1	2	3	4	4	4	1	1	1	1	999	2	4	3	2	3	1	1	2	Unknown/unstaged/unspecified/DCO	Unknown/unstaged	0	Unstaged	No needle core biopsy/TURP performed	No prostatectomy/autopsy performed	1	1	1	2
5881061	0	80	1	2	2	1	2	3	4	4	3	2	1	1	1	2	2	4	3	2	3	1	1	22	Distant site(s)/node(s) involved	Distant	0	Blank(s)	No needle core biopsy/TURP performed	No prostatectomy/autopsy performed	1	1	1	2
5889622	0	80	1	1	1	2	2	3	4	4	3	2	3	1	3	0	2	4	3	1	3	1	1	23	Distant site(s)/node(s) involved	Distant	0	Blank(s)	No needle core biopsy/TURP performed	No prostatectomy/autopsy performed	1	1	1	2
5895862	0	80	2	2	1	2	2	3	4	4	3	2	1	1	1	1	2	4	3	2	3	2	2	21	Blank(s)	Blank(s)	0	Blank(s)	No needle core biopsy/TURP performed	No prostatectomy/autopsy performed	1	0	0	2
5899122	0	80	1	2	1	2	2	3	4	4	3	2	1	1	1	1	2	4	1	2	3	2	2	4	Blank(s)	Blank(s)	0	Blank(s)	No needle core biopsy/TURP performed	No prostatectomy/autopsy performed	1	0	0	2
5932714	0	80	1	2	1	2	2	4	4	2	1	1	1	1	1	0	1	2	3	2	3	2	2	2	Blank(s)	Blank(s)	50	Blank(s)	No needle core biopsy/TURP performed	Primary pattern 3, secondary pattern 4	1	0	0	1
9133052	0	80	3	1	2	2	1	3	4	4	3	2	1	1	1	0	2	4	3	2	3	1	1	9	Distant site(s)/node(s) involved	Distant	0	Distant	No needle core biopsy/TURP performed	No prostatectomy/autopsy performed	1	1	1	2
9133173	0	80	3	1	1	2	2	4	4	2	1	1	1	1	1	0	1	2	3	2	3	2	2	56	Localized only	Localized	50	Unstaged	No needle core biopsy/TURP performed	Primary pattern 3, secondary pattern 4	1	0	0	1
9161099	0	80	3	1	2	2	2	4	4	2	2	1	1	1	1	0	1	2	3	2	3	2	1	13	Regional by direct extension only	Regional	70	Unstaged	No needle core biopsy/TURP performed	Primary pattern 4, secondary pattern 3	1	0	1	1
9178523	0	80	3	1	1	2	2	3	4	4	3	1	1	1	1	0	2	3	3	2	2	2	2	47	Distant site(s)/node(s) involved	Distant	0	Blank(s)	No needle core biopsy/TURP performed	No prostatectomy/autopsy performed	1	0	0	2
9198573	0	80	2	2	1	2	2	3	4	4	2	1	1	1	1	1	2	4	3	2	3	1	1	12	Regional by direct extension only	Regional	0	Blank(s)	No needle core biopsy/TURP performed	No prostatectomy/autopsy performed	1	1	1	2
9200320	0	80	3	1	2	2	2	4	4	3	2	1	1	1	1	0	1	2	1	2	2	2	2	28	Regional by direct extension only	Regional	30	Blank(s)	No needle core biopsy/TURP performed	Primary pattern 4, secondary pattern 5	1	0	0	1
9201937	0	80	3	1	1	2	2	3	4	4	3	2	1	2	2	0	2	4	3	2	3	1	1	3	Distant site(s)/node(s) involved	Distant	0	Blank(s)	No needle core biopsy/TURP performed	No prostatectomy/autopsy performed	1	1	1	2
9227588	0	80	3	1	2	2	2	3	4	4	3	2	1	1	1	0	2	4	3	2	3	2	1	33	Distant site(s)/node(s) involved	Distant	0	Blank(s)	No needle core biopsy/TURP performed	No prostatectomy/autopsy performed	1	0	1	2
9238334	0	80	3	1	2	2	2	4	4	2	4	1	1	1	1	0	1	2	3	2	3	2	2	1	Blank(s)	Blank(s)	50	Blank(s)	No needle core biopsy/TURP performed	Primary pattern 4, secondary pattern 3	1	0	0	1
10534958	0	80	1	1	1	2	2	3	4	4	3	2	1	2	1	0	2	4	3	2	3	1	1	16	Blank(s)	Blank(s)	0	Blank(s)	No needle core biopsy/TURP performed	No prostatectomy/autopsy performed	1	1	1	2
10577330	0	80	1	1	1	2	2	3	4	4	3	2	1	1	1	1	2	4	3	2	3	2	1	19	Distant site(s)/node(s) involved	Distant	0	Distant	No needle core biopsy/TURP performed	No prostatectomy/autopsy performed	1	0	1	2
10788029	0	80	1	1	1	2	1	4	4	2	1	1	1	1	1	0	1	2	3	2	3	2	1	5	Localized only	Localized	50	Localized/regional (Prostate cases)	No needle core biopsy/TURP performed	Primary pattern 4, secondary pattern 3	1	0	1	1
10832895	0	80	1	1	1	2	1	4	4	1	1	1	1	1	1	0	1	2	3	2	3	2	1	27	Localized only	Localized	70	Localized/regional (Prostate cases)	No needle core biopsy/TURP performed	Primary pattern 3, secondary pattern 3	1	0	1	1
11039360	0	80	1	1	1	2	1	3	4	4	3	2	1	1	1	0	2	4	3	2	3	1	1	9	Distant site(s)/node(s) involved	Distant	0	Distant	No needle core biopsy/TURP performed	No prostatectomy/autopsy performed	1	1	1	2
11042131	0	80	1	1	1	2	1	3	4	4	2	1	1	1	1	0	2	4	1	2	3	1	1	37	Regional by both direct extension and lymph node involvement	Regional	0	Localized/regional (Prostate cases)	No needle core biopsy/TURP performed	No prostatectomy/autopsy performed	1	1	1	2
11051343	0	80	1	1	1	2	2	4	4	4	3	2	1	1	1	1	2	4	3	2	2	1	1	13	Distant site(s)/node(s) involved	Distant	0	Blank(s)	No needle core biopsy/TURP performed	No prostatectomy/autopsy performed	1	1	1	2
11056016	0	80	1	2	1	2	1	4	4	1	1	1	1	1	1	0	1	2	3	2	3	2	1	20	Localized only	Localized	50	Localized/regional (Prostate cases)	No needle core biopsy/TURP performed	Primary pattern 3, secondary pattern 3	1	0	1	1
11065193	0	80	1	1	1	2	2	4	4	4	3	2	1	1	1	1	2	4	3	2	3	1	1	53	Distant site(s)/node(s) involved	Distant	0	Distant	No needle core biopsy/TURP performed	No prostatectomy/autopsy performed	1	1	1	2
11067762	0	80	1	1	1	2	1	3	4	4	3	2	1	1	1	1	2	4	3	2	3	2	2	94	Distant site(s)/node(s) involved	Distant	0	Distant	No needle core biopsy/TURP performed	No prostatectomy/autopsy performed	1	0	0	2
11078004	0	80	1	1	1	2	1	3	4	4	3	2	1	1	1	0	2	4	3	2	3	1	1	45	Distant site(s)/node(s) involved	Distant	0	Distant	No needle core biopsy/TURP performed	No prostatectomy/autopsy performed	1	1	1	2
11091389	0	80	1	1	1	2	2	4	4	1	1	1	1	1	1	0	1	2	3	2	3	2	2	19	Blank(s)	Blank(s)	70	Blank(s)	No needle core biopsy/TURP performed	Primary pattern 3, secondary pattern 3	1	0	0	1
11111305	0	80	1	1	1	2	1	4	4	4	4	1	1	1	1	999	2	4	3	2	3	1	1	70	Unknown/unstaged/unspecified/DCO	Unknown/unstaged	0	Unstaged	No needle core biopsy/TURP performed	No prostatectomy/autopsy performed	1	1	1	2
11122663	0	80	1	1	1	2	1	4	4	4	3	2	1	1	1	999	2	4	3	2	3	1	1	1	Distant site(s)/node(s) involved	Distant	0	Distant	No needle core biopsy/TURP performed	No prostatectomy/autopsy performed	1	1	1	2
11146202	0	80	1	1	1	2	2	4	4	1	1	1	1	1	1	0	1	2	3	2	3	2	1	4	Localized only	Localized	50	Localized/regional (Prostate cases)	No needle core biopsy/TURP performed	Primary pattern 3, secondary pattern 3	1	0	1	1
11176816	0	80	1	1	1	2	2	4	4	2	2	1	1	1	1	0	1	2	3	2	3	2	2	45	Regional by direct extension only	Regional	70	Blank(s)	No needle core biopsy/TURP performed	Primary pattern 3, secondary pattern 4	1	0	0	1
11230773	0	80	1	2	1	2	2	3	4	4	3	2	1	1	1	1	2	4	3	2	3	1	1	8	Distant site(s)/node(s) involved	Distant	0	Blank(s)	No needle core biopsy/TURP performed	No prostatectomy/autopsy performed	1	1	1	2
11245382	0	80	1	1	1	2	2	3	4	4	3	2	1	1	1	0	2	4	3	1	3	2	2	31	Distant site(s)/node(s) involved	Distant	0	Blank(s)	No needle core biopsy/TURP performed	No prostatectomy/autopsy performed	1	0	0	2
11256477	0	80	1	2	1	2	2	3	4	4	3	2	1	1	1	0	2	4	3	2	3	1	1	3	Blank(s)	Blank(s)	0	Blank(s)	No needle core biopsy/TURP performed	No prostatectomy/autopsy performed	1	1	1	2
11271872	0	80	1	1	1	2	2	4	4	4	3	2	1	1	1	999	2	4	3	2	3	1	1	1	Blank(s)	Blank(s)	0	Blank(s)	No needle core biopsy/TURP performed	No prostatectomy/autopsy performed	1	1	1	2
11271885	0	80	1	1	1	2	2	4	4	4	1	1	1	1	1	0	1	4	3	2	3	2	2	4	Blank(s)	Blank(s)	22	Blank(s)	No needle core biopsy/TURP performed	No prostatectomy/autopsy performed	1	0	0	2
11286448	0	80	1	2	1	2	2	4	4	2	1	1	1	1	1	0	1	2	3	2	3	2	1	1	Blank(s)	Blank(s)	50	Blank(s)	No needle core biopsy/TURP performed	Primary pattern 3, secondary pattern 4	1	0	1	1
11294438	0	80	1	2	1	2	2	3	4	4	3	2	1	1	1	999	2	4	3	2	3	1	1	2	Blank(s)	Blank(s)	0	Blank(s)	No needle core biopsy/TURP performed	No prostatectomy/autopsy performed	1	1	1	2
11299809	0	80	1	2	1	2	2	3	4	4	3	2	1	1	1	0	2	4	3	2	3	2	2	24	Distant site(s)/node(s) involved	Distant	0	Blank(s)	No needle core biopsy/TURP performed	No prostatectomy/autopsy performed	1	0	0	2
14026037	0	80	1	1	1	2	2	4	4	4	3	2	3	3	3	999	2	4	3	2	3	2	2	14	Blank(s)	Blank(s)	0	Blank(s)	No needle core biopsy/TURP performed	No prostatectomy/autopsy performed	1	0	0	2
14046896	0	80	1	1	1	2	2	4	4	1	1	1	1	1	1	0	1	4	3	2	3	2	2	27	Localized only	Localized	30	Blank(s)	No needle core biopsy/TURP performed	Primary pattern 3, secondary pattern 3	1	0	0	1
14128162	0	80	3	1	1	2	1	3	4	4	3	2	1	1	1	3	2	4	3	2	3	1	1	10	Distant site(s)/node(s) involved	Distant	0	Distant	No needle core biopsy/TURP performed	No prostatectomy/autopsy performed	1	1	1	2
14155612	0	80	1	1	1	2	1	3	4	4	3	2	1	1	1	0	2	4	3	2	3	1	1	5	Distant site(s)/node(s) involved	Distant	0	Distant	No needle core biopsy/TURP performed	No prostatectomy/autopsy performed	1	1	1	2
14171085	0	80	1	1	1	2	1	3	4	4	3	2	1	1	1	0	2	4	1	2	3	1	1	17	Distant site(s)/node(s) involved	Distant	0	Distant	No needle core biopsy/TURP performed	No prostatectomy/autopsy performed	1	1	1	2
14173013	0	80	1	1	1	2	1	3	4	4	3	2	1	1	1	0	2	4	1	2	2	1	1	1	Distant site(s)/node(s) involved	Distant	0	Distant	No needle core biopsy/TURP performed	No prostatectomy/autopsy performed	1	1	1	2
14182264	0	80	3	1	1	2	1	3	4	4	3	2	1	1	1	3	2	4	3	2	3	2	2	66	Distant site(s)/node(s) involved	Distant	0	Distant	No needle core biopsy/TURP performed	No prostatectomy/autopsy performed	1	0	0	2
14209033	0	80	1	2	1	2	2	3	4	4	3	2	1	1	1	2	2	4	3	2	3	2	1	2	Distant site(s)/node(s) involved	Distant	0	Distant	No needle core biopsy/TURP performed	No prostatectomy/autopsy performed	1	0	1	2
14212685	0	80	3	1	1	2	2	4	4	1	1	1	1	1	1	0	1	4	3	2	3	2	2	43	Localized only	Localized	30	Blank(s)	No needle core biopsy/TURP performed	Primary pattern 3, secondary pattern 3	1	0	0	1
14213160	0	80	1	2	1	2	2	4	4	4	3	#NULL!	1	1	1	0	2	4	3	2	3	1	1	21	Distant site(s)/node(s) involved	Distant	0	Distant	No needle core biopsy/TURP performed	No prostatectomy/autopsy performed	1	1	1	2
14213623	0	80	1	3	1	2	1	4	4	4	3	2	3	3	3	999	3	4	3	2	3	1	1	24	Distant site(s)/node(s) involved	Distant	99	Distant	No needle core biopsy/TURP performed	No prostatectomy/autopsy performed	1	1	1	2
14221651	0	80	1	1	1	2	2	4	4	1	1	1	1	1	1	0	1	4	3	2	3	2	2	38	Localized only	Localized	70	Blank(s)	No needle core biopsy/TURP performed	Primary pattern 3, secondary pattern 3	1	0	0	1
14241314	0	80	1	1	1	2	2	3	4	4	3	2	1	1	1	9	2	4	1	2	3	2	1	14	Distant site(s)/node(s) involved	Distant	0	Distant	No needle core biopsy/TURP performed	No prostatectomy/autopsy performed	1	0	1	2
14303952	0	80	1	2	1	2	2	4	4	1	1	1	1	1	1	0	1	4	3	2	3	2	2	8	Blank(s)	Blank(s)	30	Blank(s)	No needle core biopsy/TURP performed	Primary pattern 3, secondary pattern 3	1	0	0	1
16103527	0	80	1	1	2	1	1	4	4	2	1	1	1	1	1	0	1	2	3	2	3	2	2	99	Localized only	Localized	70	Localized/regional (Prostate cases)	No needle core biopsy/TURP performed	Primary pattern 3, secondary pattern 4	1	0	0	1
16310411	0	80	1	1	2	1	1	4	4	1	1	1	1	1	1	0	1	4	3	2	3	2	2	102	Localized only	Localized	70	Localized/regional (Prostate cases)	No needle core biopsy/TURP performed	Primary pattern 3, secondary pattern 3	1	0	0	1
16394994	0	80	1	2	2	1	1	4	4	4	2	#NULL!	3	3	3	0	2	1	3	2	2	2	1	37	Regional lymph nodes involved only	Regional	0	Localized/regional (Prostate cases)	No needle core biopsy/TURP performed	No prostatectomy/autopsy performed	1	0	1	2
16397713	0	80	1	1	1	2	2	3	4	4	3	1	1	1	1	1	2	4	3	2	3	2	2	6	Blank(s)	Blank(s)	0	Blank(s)	No needle core biopsy/TURP performed	No prostatectomy/autopsy performed	1	0	0	2
16446457	0	80	1	1	2	1	1	3	4	4	3	2	1	1	1	0	2	4	3	2	3	1	1	18	Distant site(s)/node(s) involved	Distant	0	Distant	No needle core biopsy/TURP performed	No prostatectomy/autopsy performed	1	1	1	2
16494115	0	80	1	2	2	1	1	4	4	4	3	2	1	1	3	1	2	3	3	1	2	1	1	27	Distant site(s)/node(s) involved	Distant	0	Distant	No needle core biopsy/TURP performed	No prostatectomy/autopsy performed	1	1	1	2
16495588	0	80	1	1	2	1	2	3	4	4	3	2	1	1	1	1	2	4	1	1	3	1	1	20	Distant site(s)/node(s) involved	Distant	0	Blank(s)	No needle core biopsy/TURP performed	No prostatectomy/autopsy performed	1	1	1	2
16496937	0	80	1	2	2	1	1	4	4	2	1	1	1	1	1	0	1	2	3	2	3	2	1	14	Localized only	Localized	70	Unstaged	No needle core biopsy/TURP performed	Primary pattern 3, secondary pattern 4	1	0	1	1
16497497	0	80	1	1	1	2	1	3	4	4	3	2	1	1	1	999	2	4	3	2	3	1	1	13	Distant site(s)/node(s) involved	Distant	0	Distant	No needle core biopsy/TURP performed	No prostatectomy/autopsy performed	1	1	1	2
16507232	0	80	1	1	2	1	1	3	4	4	3	2	1	1	1	1	2	4	1	2	3	2	1	73	Distant site(s)/node(s) involved	Distant	0	Distant	No needle core biopsy/TURP performed	No prostatectomy/autopsy performed	1	0	1	2
16509369	0	80	1	1	1	2	1	4	4	4	2	#NULL!	3	3	3	0	2	4	3	2	3	2	1	21	Regional by direct extension only	Regional	0	Localized/regional (Prostate cases)	No needle core biopsy/TURP performed	No prostatectomy/autopsy performed	1	0	1	2
16531477	0	80	1	1	2	1	1	3	4	4	3	1	1	1	1	0	2	4	3	2	3	2	2	100	Distant site(s)/node(s) involved	Distant	0	Distant	No needle core biopsy/TURP performed	No prostatectomy/autopsy performed	1	0	0	2
16537477	0	80	1	3	1	2	1	3	4	4	4	1	1	1	1	999	2	4	3	2	3	1	1	51	Unknown/unstaged/unspecified/DCO	Unknown/unstaged	0	Unstaged	No needle core biopsy/TURP performed	No prostatectomy/autopsy performed	1	1	1	2
16546149	0	80	1	2	1	1	1	3	4	4	3	2	1	1	1	0	2	4	3	2	3	1	1	9	Distant site(s)/node(s) involved	Distant	0	Distant	No needle core biopsy/TURP performed	No prostatectomy/autopsy performed	1	1	1	2
16557377	0	80	1	2	2	1	1	4	4	3	2	1	1	1	1	0	1	4	3	2	3	2	1	21	Regional by both direct extension and lymph node involvement	Regional	70	Localized/regional (Prostate cases)	No needle core biopsy/TURP performed	Primary pattern 3, secondary pattern 5	1	0	1	1
16561234	0	80	1	2	2	1	1	3	4	4	3	2	1	1	1	1	2	4	3	2	3	1	1	24	Distant site(s)/node(s) involved	Distant	0	Distant	No needle core biopsy/TURP performed	No prostatectomy/autopsy performed	1	1	1	2
16568698	0	80	1	3	2	1	1	3	4	4	3	#NULL!	1	2	3	0	2	4	3	2	3	1	1	9	Distant site(s)/node(s) involved	Distant	0	Distant	No needle core biopsy/TURP performed	No prostatectomy/autopsy performed	1	1	1	2
16579098	0	80	1	1	1	2	1	3	4	4	3	2	1	1	1	1	2	4	1	2	3	1	1	34	Distant site(s)/node(s) involved	Distant	0	Distant	No needle core biopsy/TURP performed	No prostatectomy/autopsy performed	1	1	1	2
16589393	0	80	1	1	2	1	1	4	4	2	1	1	1	1	1	0	1	2	3	2	3	2	1	1	Localized only	Localized	70	Localized/regional (Prostate cases)	No needle core biopsy/TURP performed	Primary pattern 4, secondary pattern 3	1	0	1	1
16626514	0	80	3	3	2	1	1	3	4	4	1	1	1	1	1	1	2	4	3	2	3	2	1	39	Localized only	Localized	0	Localized/regional (Prostate cases)	No needle core biopsy/TURP performed	No prostatectomy/autopsy performed	1	0	1	2
16649359	0	80	1	1	2	2	2	2	4	4	4	#NULL!	3	3	3	999	2	4	3	2	3	2	2	53	Unknown/unstaged/unspecified/DCO	Unknown/unstaged	0	Unstaged	No needle core biopsy/TURP performed	No prostatectomy/autopsy performed	1	0	0	2
16657019	0	80	3	1	2	1	2	3	4	4	2	1	1	1	1	0	2	3	3	2	3	2	1	12	Regional lymph nodes involved only	Regional	0	Blank(s)	No needle core biopsy/TURP performed	No prostatectomy/autopsy performed	1	0	1	2
16668558	0	80	1	2	1	2	2	4	4	4	1	1	1	1	1	2	2	4	3	1	3	2	1	8	Localized only	Localized	0	Blank(s)	No needle core biopsy/TURP performed	No prostatectomy/autopsy performed	1	0	1	2
16698679	0	80	1	1	2	2	2	3	4	4	3	2	1	1	1	0	2	4	3	2	3	2	1	32	Distant site(s)/node(s) involved	Distant	0	Blank(s)	No needle core biopsy/TURP performed	No prostatectomy/autopsy performed	1	0	1	2
16699105	0	80	1	1	1	2	2	3	4	4	3	2	1	1	1	1	2	4	1	2	3	1	1	16	Distant site(s)/node(s) involved	Distant	0	Blank(s)	No needle core biopsy/TURP performed	No prostatectomy/autopsy performed	1	1	1	2
16717626	0	80	3	3	2	1	2	3	4	4	3	2	1	1	1	0	2	4	3	2	3	1	1	5	Distant site(s)/node(s) involved	Distant	0	Blank(s)	No needle core biopsy/TURP performed	No prostatectomy/autopsy performed	1	1	1	2
16729291	0	80	3	1	2	1	2	3	4	4	3	2	1	1	1	0	2	4	3	2	3	2	1	1	Distant site(s)/node(s) involved	Distant	0	Blank(s)	No needle core biopsy/TURP performed	No prostatectomy/autopsy performed	1	0	1	2
16741452	0	80	1	2	2	2	2	3	4	4	3	2	3	3	3	1	2	4	1	2	3	2	2	36	Distant site(s)/node(s) involved	Distant	0	Blank(s)	No needle core biopsy/TURP performed	No prostatectomy/autopsy performed	1	0	0	2
16758376	0	80	2	1	1	2	2	3	4	4	3	2	1	2	1	1	2	4	3	1	3	1	1	12	Blank(s)	Blank(s)	0	Blank(s)	No needle core biopsy/TURP performed	No prostatectomy/autopsy performed	1	1	1	2
16760417	0	80	3	1	2	1	2	3	4	4	4	1	1	1	1	999	2	4	3	2	3	2	2	33	Unknown/unstaged/unspecified/DCO	Unknown/unstaged	0	Blank(s)	No needle core biopsy/TURP performed	No prostatectomy/autopsy performed	1	0	0	2
16774762	0	80	1	1	2	2	2	3	4	4	3	2	1	1	1	0	2	4	1	2	3	2	2	18	Blank(s)	Blank(s)	0	Blank(s)	No needle core biopsy/TURP performed	No prostatectomy/autopsy performed	1	0	0	2
16775726	0	80	1	3	2	2	2	4	4	1	1	1	1	1	1	0	1	2	3	2	3	2	2	14	Blank(s)	Blank(s)	70	Blank(s)	No needle core biopsy/TURP performed	Primary pattern 3, secondary pattern 3	1	0	0	1
16788255	0	80	1	1	2	2	2	3	4	4	3	2	1	1	1	0	2	4	3	2	3	1	1	3	Blank(s)	Blank(s)	0	Blank(s)	No needle core biopsy/TURP performed	No prostatectomy/autopsy performed	1	1	1	2
16806846	0	80	1	1	1	2	2	4	4	4	1	1	1	1	1	999	2	4	3	2	3	2	2	34	Localized only	Localized	0	Blank(s)	No needle core biopsy/TURP performed	No prostatectomy/autopsy performed	1	0	0	2
16809542	0	80	1	1	2	1	2	3	4	4	3	2	1	1	1	0	2	4	3	2	3	1	1	13	Blank(s)	Blank(s)	0	Blank(s)	No needle core biopsy/TURP performed	No prostatectomy/autopsy performed	1	1	1	2
16821531	0	80	1	1	2	1	2	3	4	4	3	2	1	1	1	0	2	4	3	2	3	2	2	9	Blank(s)	Blank(s)	0	Blank(s)	No needle core biopsy/TURP performed	No prostatectomy/autopsy performed	1	0	0	2
20003719	0	80	1	1	1	1	1	4	4	1	1	1	1	1	1	0	1	2	3	2	3	2	1	67	Localized only	Localized	70	Unstaged	No needle core biopsy/TURP performed	Primary pattern 3, secondary pattern 3	1	0	1	1
20010972	0	80	1	2	2	1	2	3	4	4	3	2	1	1	1	999	2	4	3	2	3	1	1	1	Blank(s)	Blank(s)	0	Blank(s)	No needle core biopsy/TURP performed	No prostatectomy/autopsy performed	1	1	1	2
20058819	0	80	1	1	2	1	2	3	4	4	3	2	1	1	1	1	2	4	3	2	3	2	2	23	Blank(s)	Blank(s)	0	Blank(s)	No needle core biopsy/TURP performed	No prostatectomy/autopsy performed	1	0	0	2
20214030	0	80	1	1	1	1	1	3	4	4	3	2	1	1	1	999	2	4	3	2	3	1	1	91	Distant site(s)/node(s) involved	Distant	0	Distant	No needle core biopsy/TURP performed	No prostatectomy/autopsy performed	1	1	1	2
20268069	0	80	1	1	1	2	2	3	4	4	3	2	1	1	1	1	2	4	1	2	3	1	1	5	Distant site(s)/node(s) involved	Distant	0	Blank(s)	No needle core biopsy/TURP performed	No prostatectomy/autopsy performed	1	1	1	2
20273471	0	80	1	1	2	2	2	3	4	4	3	2	1	1	1	1	2	4	1	2	3	2	2	57	Distant site(s)/node(s) involved	Distant	0	Distant	No needle core biopsy/TURP performed	No prostatectomy/autopsy performed	1	0	0	2
20290623	0	80	1	1	2	1	2	3	4	4	3	2	1	2	1	0	2	1	3	1	2	1	1	8	Distant site(s)/node(s) involved	Distant	0	Distant	No needle core biopsy/TURP performed	No prostatectomy/autopsy performed	1	1	1	2
20368511	0	80	1	1	2	2	2	3	4	4	3	2	1	1	1	1	2	4	1	2	3	2	2	13	Blank(s)	Blank(s)	0	Blank(s)	No needle core biopsy/TURP performed	No prostatectomy/autopsy performed	1	0	0	2
20397892	0	80	1	2	1	2	2	3	4	4	3	2	1	1	1	1	2	4	3	2	3	2	2	8	Blank(s)	Blank(s)	0	Blank(s)	No needle core biopsy/TURP performed	No prostatectomy/autopsy performed	1	0	0	2
22086633	0	80	1	1	1	1	1	3	4	4	3	2	1	1	1	999	2	4	3	2	3	1	1	9	Distant site(s)/node(s) involved	Distant	0	Distant	No needle core biopsy/TURP performed	No prostatectomy/autopsy performed	1	1	1	2
22096496	0	80	1	1	1	1	1	3	4	4	3	2	1	1	1	9	3	4	3	2	3	2	2	84	Distant site(s)/node(s) involved	Distant	0	Distant	No needle core biopsy/TURP performed	No prostatectomy/autopsy performed	1	0	0	2
22180729	0	80	2	1	1	1	2	4	4	4	3	1	1	1	1	1	2	4	3	2	3	1	1	29	Distant site(s)/node(s) involved	Distant	0	Blank(s)	No needle core biopsy/TURP performed	No prostatectomy/autopsy performed	1	1	1	2
22268773	0	80	2	1	1	1	2	3	4	4	3	2	1	1	1	1	2	4	3	2	3	1	1	6	Blank(s)	Blank(s)	0	Blank(s)	No needle core biopsy/TURP performed	No prostatectomy/autopsy performed	1	1	1	2
22298137	0	80	1	1	2	1	2	3	4	4	3	2	1	1	1	0	2	4	3	2	3	2	2	5	Blank(s)	Blank(s)	0	Blank(s)	No needle core biopsy/TURP performed	No prostatectomy/autopsy performed	1	0	0	2
1150930	0	79	3	1	2	1	1	4	4	1	2	1	1	1	1	0	1	2	3	2	3	2	1	30	Regional by direct extension only	Regional	70	Unstaged	No needle core biopsy/TURP performed	Primary pattern 3, secondary pattern 3	1	0	1	1
1151451	0	79	1	2	2	1	1	2	4	4	3	1	1	1	2	999	2	4	3	2	3	1	1	54	Distant site(s)/node(s) involved	Distant	0	Distant	No needle core biopsy/TURP performed	No prostatectomy/autopsy performed	1	1	1	2
1165415	0	79	3	1	2	1	1	3	4	4	3	1	1	1	2	0	2	4	3	2	3	1	1	44	Distant site(s)/node(s) involved	Distant	0	Distant	No needle core biopsy/TURP performed	No prostatectomy/autopsy performed	1	1	1	2
1178479	0	79	1	1	2	1	2	4	4	4	1	1	1	1	1	0	1	4	3	2	3	2	2	14	Blank(s)	Blank(s)	20	Blank(s)	No needle core biopsy/TURP performed	No prostatectomy/autopsy performed	1	0	0	2
1191035	0	79	2	3	2	1	1	3	4	4	3	1	1	1	1	0	2	4	3	2	3	2	1	13	Distant site(s)/node(s) involved	Distant	0	Distant	No needle core biopsy/TURP performed	No prostatectomy/autopsy performed	1	0	1	2
1222890	0	79	1	2	2	1	1	3	4	4	4	1	1	1	1	1	2	4	3	2	3	2	2	97	Unknown/unstaged/unspecified/DCO	Unknown/unstaged	0	Unstaged	No needle core biopsy/TURP performed	No prostatectomy/autopsy performed	1	0	0	2
1232660	0	79	1	1	2	1	1	4	4	2	2	1	1	1	1	0	1	2	3	2	3	2	2	89	Regional by direct extension only	Regional	70	Unstaged	No needle core biopsy/TURP performed	Primary pattern 3, secondary pattern 4	1	0	0	1
1232813	0	79	2	1	2	1	1	3	4	4	3	2	1	1	1	1	2	4	1	2	3	2	1	12	Distant site(s)/node(s) involved	Distant	0	Distant	No needle core biopsy/TURP performed	No prostatectomy/autopsy performed	1	0	1	2
1256324	0	79	1	1	2	1	1	2	4	1	1	1	1	1	1	0	1	4	3	2	3	2	1	52	Localized only	Localized	70	Localized/regional (Prostate cases)	No needle core biopsy/TURP performed	Primary pattern 3, secondary pattern 3	1	0	1	1
1284177	0	79	2	1	2	1	1	4	4	4	3	2	1	1	1	999	2	4	3	2	3	2	1	4	Distant site(s)/node(s) involved	Distant	0	Distant	No needle core biopsy/TURP performed	No prostatectomy/autopsy performed	1	0	1	2
1302183	0	79	1	1	2	1	1	4	4	1	1	1	1	1	1	0	1	2	3	2	3	2	2	53	Localized only	Localized	70	Unstaged	No needle core biopsy/TURP performed	Primary pattern 3, secondary pattern 3	1	0	0	1
1324064	0	79	1	2	2	1	1	3	4	4	3	2	1	1	1	0	2	4	1	2	3	1	1	5	Distant site(s)/node(s) involved	Distant	0	Distant	No needle core biopsy/TURP performed	No prostatectomy/autopsy performed	1	1	1	2
1392411	0	79	2	1	2	1	1	4	4	4	1	1	1	1	1	999	2	4	3	2	3	1	1	11	Localized only	Localized	0	Localized/regional (Prostate cases)	No needle core biopsy/TURP performed	No prostatectomy/autopsy performed	1	1	1	2
1404910	0	79	3	1	2	1	2	3	4	4	2	1	1	1	1	1	2	4	3	2	3	1	1	13	Regional by both direct extension and lymph node involvement	Regional	0	Localized/regional (Prostate cases)	No needle core biopsy/TURP performed	No prostatectomy/autopsy performed	1	1	1	2
1405482	0	79	3	1	2	1	2	4	4	4	1	1	1	1	1	0	1	4	3	2	3	2	1	10	Localized only	Localized	22	Blank(s)	No needle core biopsy/TURP performed	No prostatectomy/autopsy performed	1	0	1	2
1448776	0	79	1	1	2	1	2	3	4	4	3	2	1	1	1	1	2	4	3	2	3	1	1	1	Distant site(s)/node(s) involved	Distant	0	Blank(s)	No needle core biopsy/TURP performed	No prostatectomy/autopsy performed	1	1	1	2
1449885	0	79	1	1	2	1	2	4	4	1	1	1	1	1	1	0	1	2	3	2	3	2	2	27	Localized only	Localized	70	Blank(s)	No needle core biopsy/TURP performed	Primary pattern 3, secondary pattern 3	1	0	0	1
1472841	0	79	3	2	2	1	2	4	4	2	1	1	1	1	1	0	1	4	3	2	3	2	2	26	Localized only	Localized	50	Blank(s)	No needle core biopsy/TURP performed	Primary pattern 4, secondary pattern 3	1	0	0	1
1502359	0	79	1	1	2	1	2	3	4	4	3	2	1	1	1	1	2	4	3	2	3	1	1	6	Blank(s)	Blank(s)	0	Blank(s)	No needle core biopsy/TURP performed	No prostatectomy/autopsy performed	1	1	1	2
1508690	0	79	1	2	2	1	2	2	4	4	3	2	1	1	1	1	2	4	3	2	2	1	1	2	Blank(s)	Blank(s)	0	Blank(s)	No needle core biopsy/TURP performed	No prostatectomy/autopsy performed	1	1	1	2
4519163	0	79	1	1	2	2	1	4	4	1	2	1	1	1	1	0	1	2	3	2	3	2	1	13	Regional lymph nodes involved only	Regional	70	Localized/regional (Prostate cases)	No needle core biopsy/TURP performed	Primary pattern 3, secondary pattern 3	1	0	1	1
5419471	0	79	1	1	2	1	1	4	4	4	3	1	1	2	2	0	2	4	3	1	3	1	1	1	Distant site(s)/node(s) involved	Distant	0	Distant	No needle core biopsy/TURP performed	No prostatectomy/autopsy performed	1	1	1	2
5464499	0	79	1	1	2	1	1	3	4	4	3	1	1	1	1	1	2	4	3	2	2	1	1	11	Distant site(s)/node(s) involved	Distant	0	Distant	No needle core biopsy/TURP performed	No prostatectomy/autopsy performed	1	1	1	2
5544301	0	79	1	1	2	1	1	4	4	1	1	1	1	1	1	0	1	2	3	2	3	2	1	10	Localized only	Localized	70	Unstaged	No needle core biopsy/TURP performed	Primary pattern 3, secondary pattern 3	1	0	1	1
5629188	0	79	1	1	2	2	2	1	4	4	3	2	1	2	1	2	2	3	3	2	2	1	1	24	Distant site(s)/node(s) involved	Distant	0	Blank(s)	No needle core biopsy/TURP performed	No prostatectomy/autopsy performed	1	1	1	2
5660625	0	79	1	3	1	2	1	4	4	4	3	2	1	1	1	999	2	4	3	2	3	1	1	84	Distant site(s)/node(s) involved	Distant	0	Distant	No needle core biopsy/TURP performed	No prostatectomy/autopsy performed	1	1	1	2
5667322	0	79	1	3	2	1	2	4	4	2	1	1	1	1	1	0	1	2	3	2	3	2	2	30	Localized only	Localized	70	Blank(s)	No needle core biopsy/TURP performed	Primary pattern 3, secondary pattern 4	1	0	0	1
5680775	0	79	1	2	2	2	1	4	4	1	1	1	1	1	1	0	1	4	3	2	3	2	2	86	Localized only	Localized	70	Unstaged	No needle core biopsy/TURP performed	Primary pattern 3, secondary pattern 3	1	0	0	1
5685804	0	79	1	1	2	2	2	4	4	1	1	1	1	1	1	0	1	2	3	2	3	2	2	25	Localized only	Localized	50	Blank(s)	No needle core biopsy/TURP performed	Primary pattern 3, secondary pattern 3	1	0	0	1
5718754	0	79	1	1	1	2	1	4	4	1	1	1	1	1	1	0	1	2	3	2	3	2	2	29	Localized only	Localized	70	Unstaged	No needle core biopsy/TURP performed	Primary pattern 3, secondary pattern 3	1	0	0	1
5728278	0	79	1	1	2	1	2	4	4	1	1	1	1	1	1	0	1	2	3	2	3	2	2	57	Localized only	Localized	70	Localized/regional (Prostate cases)	No needle core biopsy/TURP performed	Primary pattern 3, secondary pattern 3	1	0	0	1
5754489	0	79	1	2	1	2	2	4	4	2	1	1	1	1	1	0	1	2	3	2	3	2	2	3	Localized only	Localized	70	Localized/regional (Prostate cases)	No needle core biopsy/TURP performed	Primary pattern 3, secondary pattern 4	1	0	0	1
5760016	0	79	1	2	2	2	1	4	4	4	1	1	1	1	1	0	1	4	3	2	3	2	2	63	Localized only	Localized	21	Localized/regional (Prostate cases)	No needle core biopsy/TURP performed	No prostatectomy/autopsy performed	1	0	0	2
5764736	0	79	1	3	2	1	1	3	4	4	3	2	1	1	1	1	2	4	3	2	3	2	1	19	Distant site(s)/node(s) involved	Distant	0	Distant	No needle core biopsy/TURP performed	No prostatectomy/autopsy performed	1	0	1	2
5765508	0	79	1	1	2	2	1	4	4	4	1	1	1	1	1	0	1	4	3	2	3	2	2	69	Localized only	Localized	21	Localized/regional (Prostate cases)	No needle core biopsy/TURP performed	No prostatectomy/autopsy performed	1	0	0	2
5781850	0	79	1	2	2	2	2	4	4	2	1	1	1	1	1	0	1	2	3	2	3	2	1	24	Localized only	Localized	50	Blank(s)	No needle core biopsy/TURP performed	Primary pattern 3, secondary pattern 4	1	0	1	1
5810098	0	79	1	2	2	1	2	3	4	4	3	2	1	2	1	999	3	4	3	2	3	2	1	1	Distant site(s)/node(s) involved	Distant	0	Distant	No needle core biopsy/TURP performed	No prostatectomy/autopsy performed	1	0	1	2
5828822	0	79	2	3	1	2	2	3	4	4	3	2	1	1	1	9	2	4	1	2	3	1	1	11	Distant site(s)/node(s) involved	Distant	0	Blank(s)	No needle core biopsy/TURP performed	No prostatectomy/autopsy performed	1	1	1	2
5842624	0	79	1	1	2	1	2	4	4	1	1	1	1	1	1	0	1	2	3	2	3	2	2	33	Localized only	Localized	70	Blank(s)	No needle core biopsy/TURP performed	Primary pattern 3, secondary pattern 3	1	0	0	1
5843772	0	79	1	2	1	2	2	3	4	4	3	2	1	1	1	0	2	4	3	2	3	2	2	30	Distant site(s)/node(s) involved	Distant	0	Blank(s)	No needle core biopsy/TURP performed	No prostatectomy/autopsy performed	1	0	0	2
5852729	0	79	1	1	2	2	2	3	4	4	3	1	1	1	1	0	2	3	3	2	2	2	1	6	Distant site(s)/node(s) involved	Distant	0	Blank(s)	No needle core biopsy/TURP performed	No prostatectomy/autopsy performed	1	0	1	2
5885594	0	79	1	1	2	1	2	3	4	4	3	2	1	1	1	0	3	4	3	2	3	2	2	28	Distant site(s)/node(s) involved	Distant	0	Blank(s)	No needle core biopsy/TURP performed	No prostatectomy/autopsy performed	1	0	0	2
5900219	0	79	1	1	2	2	2	3	4	4	3	2	1	1	1	0	2	4	1	2	3	2	1	6	Blank(s)	Blank(s)	0	Blank(s)	No needle core biopsy/TURP performed	No prostatectomy/autopsy performed	1	0	1	2
5929690	0	79	1	3	2	1	2	1	4	2	1	1	1	1	1	0	1	2	3	2	3	2	2	2	Blank(s)	Blank(s)	50	Blank(s)	No needle core biopsy/TURP performed	Primary pattern 3, secondary pattern 4	1	0	0	1
5934449	0	79	1	3	2	1	2	4	4	1	1	1	1	1	1	0	1	2	3	2	3	2	2	3	Blank(s)	Blank(s)	70	Blank(s)	No needle core biopsy/TURP performed	Primary pattern 3, secondary pattern 3	1	0	0	1
9151194	0	79	3	2	2	2	1	4	4	2	1	1	1	1	1	0	1	2	3	2	3	2	1	4	Localized only	Localized	70	Localized/regional (Prostate cases)	No needle core biopsy/TURP performed	Primary pattern 3, secondary pattern 4	1	0	1	1
9167891	0	79	1	2	2	2	2	3	4	4	3	2	1	1	1	999	2	4	3	2	3	1	1	7	Distant site(s)/node(s) involved	Distant	0	Distant	No needle core biopsy/TURP performed	No prostatectomy/autopsy performed	1	1	1	2
9197360	0	79	1	2	2	2	2	3	4	4	3	2	1	1	1	999	2	4	1	2	3	2	2	41	Distant site(s)/node(s) involved	Distant	0	Blank(s)	No needle core biopsy/TURP performed	No prostatectomy/autopsy performed	1	0	0	2
9213663	0	79	3	2	1	2	2	3	4	4	3	2	2	1	1	0	2	4	3	2	3	2	1	9	Blank(s)	Blank(s)	0	Blank(s)	No needle core biopsy/TURP performed	No prostatectomy/autopsy performed	1	0	1	2
9221893	0	79	1	1	2	2	2	3	4	4	3	2	1	1	1	0	2	4	3	2	3	2	2	14	Blank(s)	Blank(s)	0	Blank(s)	No needle core biopsy/TURP performed	No prostatectomy/autopsy performed	1	0	0	2
10148149	0	79	1	1	1	2	1	4	4	1	1	1	1	1	1	0	1	4	3	2	3	2	1	69	Localized only	Localized	70	Unstaged	No needle core biopsy/TURP performed	Primary pattern 3, secondary pattern 3	1	0	1	1
10498385	0	79	1	1	1	2	1	4	4	1	1	1	1	1	1	0	1	2	1	2	3	2	1	5	Localized only	Localized	70	Localized/regional (Prostate cases)	No needle core biopsy/TURP performed	Primary pattern 3, secondary pattern 3	1	0	1	1
10762035	0	79	2	1	1	2	2	3	4	4	3	2	1	1	1	1	2	4	1	2	3	1	1	18	Blank(s)	Blank(s)	0	Blank(s)	No needle core biopsy/TURP performed	No prostatectomy/autopsy performed	1	1	1	2
10884821	0	79	1	2	1	2	2	3	4	4	3	2	1	1	1	0	2	4	3	1	3	1	1	30	Distant site(s)/node(s) involved	Distant	0	Distant	No needle core biopsy/TURP performed	No prostatectomy/autopsy performed	1	1	1	2
10921662	0	79	1	1	1	2	1	3	4	4	3	2	1	1	1	0	3	4	1	2	3	1	1	13	Distant site(s)/node(s) involved	Distant	0	Distant	No needle core biopsy/TURP performed	No prostatectomy/autopsy performed	1	1	1	2
10953984	0	79	1	1	1	2	1	4	4	1	1	1	1	1	1	0	1	2	3	2	3	2	2	117	Localized only	Localized	50	Localized/regional (Prostate cases)	No needle core biopsy/TURP performed	Primary pattern 3, secondary pattern 3	1	0	0	1
10999840	0	79	1	2	1	2	1	3	4	4	3	2	1	1	1	0	2	4	1	2	3	1	1	2	Distant site(s)/node(s) involved	Distant	0	Distant	No needle core biopsy/TURP performed	No prostatectomy/autopsy performed	1	1	1	2
11001376	0	79	1	1	1	2	1	4	4	1	1	1	1	1	1	0	1	2	3	2	3	2	1	7	Localized only	Localized	70	Localized/regional (Prostate cases)	No needle core biopsy/TURP performed	Primary pattern 3, secondary pattern 2	1	0	1	1
11042103	0	79	1	2	1	2	1	3	4	4	3	2	1	2	2	999	2	4	3	2	3	1	1	3	Distant site(s)/node(s) involved	Distant	0	Distant	No needle core biopsy/TURP performed	No prostatectomy/autopsy performed	1	1	1	2
11100384	0	79	1	1	1	2	1	3	4	4	3	2	1	1	1	1	2	4	3	2	3	2	1	49	Distant site(s)/node(s) involved	Distant	0	Distant	No needle core biopsy/TURP performed	No prostatectomy/autopsy performed	1	0	1	2
11111728	0	79	1	1	1	2	2	4	4	2	1	1	1	1	1	0	1	2	3	2	3	2	1	7	Localized only	Localized	70	Blank(s)	No needle core biopsy/TURP performed	Primary pattern 3, secondary pattern 4	1	0	1	1
11119894	0	79	1	1	1	2	1	4	4	2	2	1	1	1	1	0	1	2	3	2	3	2	2	68	Regional by both direct extension and lymph node involvement	Regional	70	Localized/regional (Prostate cases)	No needle core biopsy/TURP performed	Primary pattern 4, secondary pattern 3	1	0	0	1
11138019	0	79	1	1	1	2	1	3	4	4	3	2	1	1	1	0	2	4	1	2	3	2	1	11	Distant site(s)/node(s) involved	Distant	0	Distant	No needle core biopsy/TURP performed	No prostatectomy/autopsy performed	1	0	1	2
11157012	0	79	1	1	1	2	2	3	4	4	3	2	1	1	1	1	2	4	3	2	3	2	1	10	Distant site(s)/node(s) involved	Distant	0	Distant	No needle core biopsy/TURP performed	No prostatectomy/autopsy performed	1	0	1	2
11193781	0	79	1	1	1	2	2	3	4	4	3	2	1	2	1	1	2	4	3	2	3	1	1	19	Distant site(s)/node(s) involved	Distant	0	Blank(s)	No needle core biopsy/TURP performed	No prostatectomy/autopsy performed	1	1	1	2
11223828	0	79	1	1	1	2	2	3	4	4	3	2	1	1	1	0	2	3	3	2	2	2	1	36	Distant site(s)/node(s) involved	Distant	0	Blank(s)	No needle core biopsy/TURP performed	No prostatectomy/autopsy performed	1	0	1	2
11230141	0	79	1	1	1	2	2	3	4	4	3	2	1	1	1	0	2	4	3	2	3	1	1	19	Distant site(s)/node(s) involved	Distant	0	Blank(s)	No needle core biopsy/TURP performed	No prostatectomy/autopsy performed	1	1	1	2
11231023	0	79	1	1	1	2	2	3	4	4	3	2	1	1	1	0	2	4	1	1	3	2	1	30	Distant site(s)/node(s) involved	Distant	0	Blank(s)	No needle core biopsy/TURP performed	No prostatectomy/autopsy performed	1	0	1	2
11244741	0	79	1	1	1	2	2	4	4	4	1	1	1	1	1	0	1	4	3	2	3	2	2	15	Blank(s)	Blank(s)	21	Blank(s)	No needle core biopsy/TURP performed	No prostatectomy/autopsy performed	1	0	0	2
11267982	0	79	1	2	1	2	2	3	4	4	3	1	1	1	1	0	2	4	3	2	3	2	2	7	Blank(s)	Blank(s)	0	Blank(s)	No needle core biopsy/TURP performed	No prostatectomy/autopsy performed	1	0	0	2
11294671	0	79	1	1	1	2	2	3	4	4	3	2	1	1	1	999	2	4	3	2	3	1	1	1	Blank(s)	Blank(s)	0	Blank(s)	No needle core biopsy/TURP performed	No prostatectomy/autopsy performed	1	1	1	2
14019622	0	79	1	1	1	2	1	4	4	1	1	1	1	1	1	0	1	2	3	2	3	2	2	96	Localized only	Localized	50	Localized/regional (Prostate cases)	No needle core biopsy/TURP performed	Primary pattern 3, secondary pattern 3	1	0	0	1
14043326	0	79	1	1	1	2	2	4	4	2	1	1	1	1	1	0	1	2	3	2	3	2	2	42	Localized only	Localized	70	Blank(s)	No needle core biopsy/TURP performed	Primary pattern 3, secondary pattern 4	1	0	0	1
14153104	0	79	1	1	1	2	1	4	4	1	1	1	1	1	1	0	1	2	3	2	3	2	2	96	Localized only	Localized	70	Unstaged	No needle core biopsy/TURP performed	Primary pattern 3, secondary pattern 3	1	0	0	1
14172085	0	79	1	2	1	2	1	4	4	4	3	2	1	1	1	999	2	4	3	2	3	1	1	7	Distant site(s)/node(s) involved	Distant	0	Distant	No needle core biopsy/TURP performed	No prostatectomy/autopsy performed	1	1	1	2
14226194	0	79	1	1	1	2	2	4	4	2	1	1	1	1	1	0	1	2	3	2	3	2	2	29	Localized only	Localized	50	Blank(s)	No needle core biopsy/TURP performed	Primary pattern 3, secondary pattern 4	1	0	0	1
14268267	0	79	1	1	1	2	2	3	4	4	3	2	1	1	1	1	2	4	3	1	3	2	2	5	Blank(s)	Blank(s)	0	Blank(s)	No needle core biopsy/TURP performed	No prostatectomy/autopsy performed	1	0	0	2
14269617	0	79	1	2	1	2	2	3	4	4	3	2	1	1	1	1	2	4	3	2	3	1	1	6	Blank(s)	Blank(s)	0	Blank(s)	No needle core biopsy/TURP performed	No prostatectomy/autopsy performed	1	1	1	2
14275778	0	79	1	2	1	2	2	4	4	2	1	1	1	1	1	0	1	4	3	2	3	2	2	10	Blank(s)	Blank(s)	30	Blank(s)	No needle core biopsy/TURP performed	Primary pattern 3, secondary pattern 4	1	0	0	1
15859668	0	79	1	1	1	2	1	2	4	1	1	1	1	1	1	0	1	4	3	2	3	2	2	71	Localized only	Localized	30	Localized/regional (Prostate cases)	No needle core biopsy/TURP performed	Primary pattern 3, secondary pattern 3	1	0	0	1
16379262	0	79	1	1	2	2	2	3	4	4	3	2	1	1	1	0	2	3	1	2	2	2	2	24	Distant site(s)/node(s) involved	Distant	0	Blank(s)	No needle core biopsy/TURP performed	No prostatectomy/autopsy performed	1	0	0	2
16380806	0	79	3	2	1	2	2	3	4	4	3	2	1	1	1	1	2	4	3	2	3	1	1	8	Distant site(s)/node(s) involved	Distant	0	Blank(s)	No needle core biopsy/TURP performed	No prostatectomy/autopsy performed	1	1	1	2
16389348	0	79	1	1	2	1	1	3	4	4	3	2	1	1	1	1	2	4	3	2	3	1	1	73	Distant site(s)/node(s) involved	Distant	0	Distant	No needle core biopsy/TURP performed	No prostatectomy/autopsy performed	1	1	1	2
16389946	0	79	1	1	1	2	1	4	4	2	1	1	1	1	1	0	1	2	3	2	3	2	2	111	Localized only	Localized	70	Unstaged	No needle core biopsy/TURP performed	Primary pattern 4, secondary pattern 3	1	0	0	1
16395756	0	79	1	3	1	2	1	3	4	4	3	#NULL!	3	3	3	0	2	4	3	2	3	1	1	8	Distant site(s)/node(s) involved	Distant	0	Distant	No needle core biopsy/TURP performed	No prostatectomy/autopsy performed	1	1	1	2
16410799	0	79	1	1	2	1	1	4	4	1	1	1	1	1	1	0	1	2	3	2	3	2	1	6	Localized only	Localized	70	Localized/regional (Prostate cases)	No needle core biopsy/TURP performed	Primary pattern 3, secondary pattern 3	1	0	1	1
16441743	0	79	1	1	2	1	1	4	4	1	1	1	1	1	1	0	1	4	3	2	3	2	1	81	Localized only	Localized	70	Unstaged	No needle core biopsy/TURP performed	Primary pattern 3, secondary pattern 3	1	0	1	1
16443001	0	79	1	1	1	1	2	4	4	2	1	1	1	1	1	0	1	2	3	2	3	2	1	28	Localized only	Localized	70	Blank(s)	No needle core biopsy/TURP performed	Primary pattern 3, secondary pattern 4	1	0	1	1
16483459	0	79	1	1	1	1	1	3	4	4	1	1	1	1	1	999	2	4	3	2	3	2	1	12	Localized only	Localized	0	Localized/regional (Prostate cases)	No needle core biopsy/TURP performed	No prostatectomy/autopsy performed	1	0	1	2
16515527	0	79	3	1	2	1	1	4	4	3	2	1	1	1	1	0	1	4	3	2	3	2	1	57	Regional by direct extension only	Regional	50	Localized/regional (Prostate cases)	No needle core biopsy/TURP performed	Primary pattern 4, secondary pattern 5	1	0	1	1
16519695	0	79	1	1	1	2	1	3	4	4	2	1	1	1	1	1	2	4	3	2	3	1	1	30	Regional by direct extension only	Regional	0	Localized/regional (Prostate cases)	No needle core biopsy/TURP performed	No prostatectomy/autopsy performed	1	1	1	2
16541062	0	79	1	1	2	1	1	3	4	4	3	2	3	3	3	999	2	4	3	2	3	1	1	10	Distant site(s)/node(s) involved	Distant	0	Distant	No needle core biopsy/TURP performed	No prostatectomy/autopsy performed	1	1	1	2
16551305	0	79	1	1	1	2	1	2	4	4	3	2	3	3	3	999	2	4	3	2	3	2	2	74	Distant site(s)/node(s) involved	Distant	0	Distant	No needle core biopsy/TURP performed	No prostatectomy/autopsy performed	1	0	0	2
16553208	0	79	2	2	2	1	1	3	4	4	3	2	1	1	1	0	2	4	1	2	3	2	1	1	Distant site(s)/node(s) involved	Distant	0	Distant	No needle core biopsy/TURP performed	No prostatectomy/autopsy performed	1	0	1	2
16568514	0	79	3	1	2	1	1	4	4	1	1	1	1	1	1	0	1	2	3	2	3	2	1	4	Localized only	Localized	70	Localized/regional (Prostate cases)	No needle core biopsy/TURP performed	Primary pattern 3, secondary pattern 3	1	0	1	1
16568841	0	79	1	1	2	1	2	3	4	4	1	1	1	1	1	1	2	4	3	2	3	2	2	7	Blank(s)	Blank(s)	0	Blank(s)	No needle core biopsy/TURP performed	No prostatectomy/autopsy performed	1	0	0	2
16575134	0	79	1	1	2	1	1	4	4	4	1	1	1	1	1	999	2	4	3	2	3	2	2	63	Localized only	Localized	0	Localized/regional (Prostate cases)	No needle core biopsy/TURP performed	No prostatectomy/autopsy performed	1	0	0	2
16588211	0	79	3	1	1	1	1	3	4	4	3	2	1	1	1	2	2	4	3	2	3	1	1	44	Distant site(s)/node(s) involved	Distant	0	Distant	No needle core biopsy/TURP performed	No prostatectomy/autopsy performed	1	1	1	2
16611197	0	79	1	1	1	2	1	3	4	4	4	#NULL!	3	3	3	999	2	4	3	2	3	2	2	62	Unknown/unstaged/unspecified/DCO	Unknown/unstaged	0	Unstaged	No needle core biopsy/TURP performed	No prostatectomy/autopsy performed	1	0	0	2
16655170	0	79	2	2	2	2	2	4	4	2	2	1	1	1	1	0	1	2	3	2	3	2	2	2	Blank(s)	Blank(s)	70	Blank(s)	No needle core biopsy/TURP performed	Primary pattern 4, secondary pattern 3	1	0	0	1
16657731	0	79	3	2	1	1	2	3	4	4	3	2	1	1	1	0	2	4	1	2	3	1	1	33	Distant site(s)/node(s) involved	Distant	0	Blank(s)	No needle core biopsy/TURP performed	No prostatectomy/autopsy performed	1	1	1	2
16674902	0	79	1	2	2	1	2	4	4	4	3	1	1	2	1	1	2	4	3	1	3	1	1	8	Blank(s)	Blank(s)	0	Blank(s)	No needle core biopsy/TURP performed	No prostatectomy/autopsy performed	1	1	1	2
16679094	0	79	2	1	2	1	2	4	4	2	1	1	1	1	1	0	1	2	3	2	3	2	2	35	Localized only	Localized	70	Blank(s)	No needle core biopsy/TURP performed	Primary pattern 4, secondary pattern 3	1	0	0	1
16690162	0	79	1	1	2	1	2	3	4	4	3	2	1	1	1	1	2	4	3	1	3	1	1	17	Distant site(s)/node(s) involved	Distant	0	Blank(s)	No needle core biopsy/TURP performed	No prostatectomy/autopsy performed	1	1	1	2
16699325	0	79	1	1	2	2	2	3	4	4	4	#NULL!	3	3	3	999	2	4	3	2	3	2	1	5	Unknown/unstaged/unspecified/DCO	Unknown/unstaged	0	Blank(s)	No needle core biopsy/TURP performed	No prostatectomy/autopsy performed	1	0	1	2
16700690	0	79	1	2	2	1	2	3	4	4	3	2	1	1	1	2	2	4	3	2	3	2	1	12	Distant site(s)/node(s) involved	Distant	0	Blank(s)	No needle core biopsy/TURP performed	No prostatectomy/autopsy performed	1	0	1	2
16717408	0	79	1	1	2	1	2	3	4	4	3	2	1	1	2	0	1	4	1	2	1	2	1	14	Distant site(s)/node(s) involved	Distant	23	Blank(s)	No needle core biopsy/TURP performed	No prostatectomy/autopsy performed	1	0	1	2
16718900	0	79	1	1	1	2	2	3	4	4	3	2	1	1	1	0	2	4	1	2	2	2	2	32	Distant site(s)/node(s) involved	Distant	0	Blank(s)	No needle core biopsy/TURP performed	No prostatectomy/autopsy performed	1	0	0	2
16738184	0	79	3	1	2	1	2	4	4	1	1	1	1	1	1	0	1	2	3	2	3	2	1	1	Localized only	Localized	70	Blank(s)	No needle core biopsy/TURP performed	Primary pattern 3, secondary pattern 3	1	0	1	1
16738703	0	79	1	1	2	1	2	3	4	4	4	1	1	1	1	999	2	4	3	2	3	2	1	12	Unknown/unstaged/unspecified/DCO	Unknown/unstaged	0	Blank(s)	No needle core biopsy/TURP performed	No prostatectomy/autopsy performed	1	0	1	2
16759915	0	79	1	1	1	2	2	3	4	4	1	1	1	1	1	999	2	4	3	2	3	2	2	24	Localized only	Localized	0	Blank(s)	No needle core biopsy/TURP performed	No prostatectomy/autopsy performed	1	0	0	2
16790374	0	79	1	1	2	1	2	4	4	1	1	1	1	1	1	0	1	2	3	2	3	2	2	7	Blank(s)	Blank(s)	70	Blank(s)	No needle core biopsy/TURP performed	Primary pattern 3, secondary pattern 3	1	0	0	1
16791916	0	79	1	1	2	1	2	3	4	4	2	1	1	1	1	1	2	3	3	2	2	2	2	14	Blank(s)	Blank(s)	0	Blank(s)	No needle core biopsy/TURP performed	No prostatectomy/autopsy performed	1	0	0	2
16816096	0	79	1	2	1	2	2	3	4	4	3	2	1	1	1	0	2	3	3	2	2	2	2	10	Blank(s)	Blank(s)	0	Blank(s)	No needle core biopsy/TURP performed	No prostatectomy/autopsy performed	1	0	0	2
16829493	0	79	1	1	2	2	2	4	4	1	1	1	1	1	1	0	1	2	3	2	3	2	2	5	Blank(s)	Blank(s)	70	Blank(s)	No needle core biopsy/TURP performed	Primary pattern 3, secondary pattern 3	1	0	0	1
16833586	0	79	3	1	2	1	2	3	4	4	3	2	1	1	1	0	2	4	1	2	3	2	2	4	Blank(s)	Blank(s)	0	Blank(s)	No needle core biopsy/TURP performed	No prostatectomy/autopsy performed	1	0	0	2
16836631	0	79	1	1	2	1	2	3	4	4	3	2	1	1	1	0	2	4	3	2	3	2	2	4	Blank(s)	Blank(s)	0	Blank(s)	No needle core biopsy/TURP performed	No prostatectomy/autopsy performed	1	0	0	2
16840832	0	79	1	1	2	1	2	3	4	4	2	1	1	1	1	0	2	4	1	2	3	2	2	4	Blank(s)	Blank(s)	0	Blank(s)	No needle core biopsy/TURP performed	No prostatectomy/autopsy performed	1	0	0	2
16845639	0	79	1	1	2	1	2	4	4	4	3	2	1	1	1	0	3	4	1	2	3	2	1	2	Blank(s)	Blank(s)	0	Blank(s)	No needle core biopsy/TURP performed	No prostatectomy/autopsy performed	1	0	1	2
16847251	0	79	1	1	2	2	2	3	4	4	3	2	1	1	1	0	2	4	3	2	3	2	1	2	Blank(s)	Blank(s)	0	Blank(s)	No needle core biopsy/TURP performed	No prostatectomy/autopsy performed	1	0	1	2
16853350	0	79	1	3	1	2	2	3	4	4	3	2	1	1	1	0	2	4	3	2	3	2	2	2	Blank(s)	Blank(s)	0	Blank(s)	No needle core biopsy/TURP performed	No prostatectomy/autopsy performed	1	0	0	2
19942613	0	79	1	1	1	2	1	4	4	1	1	1	1	1	1	0	1	2	3	2	3	2	1	43	Localized only	Localized	70	Unstaged	No needle core biopsy/TURP performed	Primary pattern 3, secondary pattern 3	1	0	1	1
19981148	0	79	1	1	2	2	1	3	4	4	3	2	1	1	1	0	2	4	3	2	3	2	1	56	Distant site(s)/node(s) involved	Distant	0	Distant	No needle core biopsy/TURP performed	No prostatectomy/autopsy performed	1	0	1	2
20156032	0	79	3	1	2	1	2	3	4	4	3	#NULL!	3	3	3	1	2	4	3	2	3	2	2	17	Blank(s)	Blank(s)	0	Blank(s)	No needle core biopsy/TURP performed	No prostatectomy/autopsy performed	1	0	0	2
20162813	0	79	1	1	1	2	1	4	4	1	1	1	1	1	1	0	1	4	3	2	3	2	1	38	Localized only	Localized	70	Unstaged	No needle core biopsy/TURP performed	Primary pattern 3, secondary pattern 3	1	0	1	1
20247869	0	79	1	1	1	2	1	4	4	2	1	1	1	1	1	0	1	2	3	2	3	2	1	52	Localized only	Localized	50	Unstaged	No needle core biopsy/TURP performed	Primary pattern 3, secondary pattern 4	1	0	1	1
20249203	0	79	1	1	1	2	1	3	4	4	3	2	1	1	3	1	2	4	3	2	3	1	1	47	Distant site(s)/node(s) involved	Distant	0	Distant	No needle core biopsy/TURP performed	No prostatectomy/autopsy performed	1	1	1	2
20267457	0	79	1	2	2	2	1	3	4	4	3	2	1	1	1	0	2	4	3	2	3	1	1	60	Distant site(s)/node(s) involved	Distant	0	Distant	No needle core biopsy/TURP performed	No prostatectomy/autopsy performed	1	1	1	2
20275107	0	79	1	1	2	1	2	4	4	2	1	1	1	1	1	0	1	2	3	2	3	2	1	10	Localized only	Localized	70	Localized/regional (Prostate cases)	No needle core biopsy/TURP performed	Primary pattern 3, secondary pattern 4	1	0	1	1
20277637	0	79	1	1	1	1	1	3	4	4	3	2	1	1	1	0	2	4	3	2	3	1	1	1	Distant site(s)/node(s) involved	Distant	0	Distant	No needle core biopsy/TURP performed	No prostatectomy/autopsy performed	1	1	1	2
20287131	0	79	1	1	2	1	2	3	4	4	3	2	1	1	1	1	2	4	1	1	3	1	1	35	Distant site(s)/node(s) involved	Distant	0	Distant	No needle core biopsy/TURP performed	No prostatectomy/autopsy performed	1	1	1	2
20330394	0	79	1	1	2	2	2	3	4	4	3	2	1	1	1	999	2	4	3	2	3	1	1	34	Distant site(s)/node(s) involved	Distant	0	Blank(s)	No needle core biopsy/TURP performed	No prostatectomy/autopsy performed	1	1	1	2
20356876	0	79	1	2	1	2	2	3	4	4	3	2	1	1	1	999	2	4	3	2	3	2	2	14	Blank(s)	Blank(s)	0	Blank(s)	No needle core biopsy/TURP performed	No prostatectomy/autopsy performed	1	0	0	2
20358523	0	79	1	1	2	1	2	4	4	2	2	1	1	1	1	0	1	2	3	2	3	2	2	12	Blank(s)	Blank(s)	70	Blank(s)	No needle core biopsy/TURP performed	Primary pattern 3, secondary pattern 4	1	0	0	1
20369248	0	79	1	2	2	2	2	4	4	4	3	1	1	1	2	0	2	4	3	2	3	2	2	11	Blank(s)	Blank(s)	0	Blank(s)	No needle core biopsy/TURP performed	No prostatectomy/autopsy performed	1	0	0	2
20377630	0	79	1	2	2	1	2	3	4	4	3	2	1	1	1	999	2	4	3	2	3	2	2	1	Blank(s)	Blank(s)	0	Blank(s)	No needle core biopsy/TURP performed	No prostatectomy/autopsy performed	1	0	0	2
20378259	0	79	1	1	2	1	2	3	4	4	3	2	1	1	1	0	2	4	3	2	3	2	2	15	Blank(s)	Blank(s)	0	Blank(s)	No needle core biopsy/TURP performed	No prostatectomy/autopsy performed	1	0	0	2
20399080	0	79	1	2	1	2	2	3	4	4	3	2	1	1	1	0	2	4	3	2	3	2	2	7	Blank(s)	Blank(s)	0	Blank(s)	No needle core biopsy/TURP performed	No prostatectomy/autopsy performed	1	0	0	2
20407418	0	79	1	1	1	2	2	4	4	4	3	2	1	1	1	0	2	4	1	1	3	2	2	5	Blank(s)	Blank(s)	0	Blank(s)	No needle core biopsy/TURP performed	No prostatectomy/autopsy performed	1	0	0	2
21807424	0	79	1	2	1	1	2	4	4	1	1	1	1	1	1	0	1	4	3	2	3	2	1	1	Blank(s)	Blank(s)	70	Blank(s)	No needle core biopsy/TURP performed	Primary pattern 3, secondary pattern 3	1	0	1	1
22017327	0	79	1	1	1	1	1	4	4	1	1	1	1	1	1	0	1	2	3	2	3	2	1	79	Localized only	Localized	70	Localized/regional (Prostate cases)	No needle core biopsy/TURP performed	Primary pattern 3, secondary pattern 3	1	0	1	1
22035812	0	79	1	1	1	1	1	4	4	4	3	2	1	1	1	999	2	4	3	2	3	1	1	6	Distant site(s)/node(s) involved	Distant	0	Distant	No needle core biopsy/TURP performed	No prostatectomy/autopsy performed	1	1	1	2
22055799	0	79	2	2	1	1	1	4	4	1	1	1	1	1	1	0	1	4	3	2	3	1	1	21	Localized only	Localized	30	Unstaged	No needle core biopsy/TURP performed	Primary pattern 3, secondary pattern 3	1	1	1	1
22070024	0	79	1	1	1	1	1	4	4	1	1	1	1	1	1	0	1	2	3	2	3	2	2	89	Localized only	Localized	70	Localized/regional (Prostate cases)	No needle core biopsy/TURP performed	Primary pattern 3, secondary pattern 2	1	0	0	1
22073091	0	79	1	1	1	1	1	4	4	2	1	1	1	1	1	0	1	2	3	2	3	2	2	90	Localized only	Localized	70	Localized/regional (Prostate cases)	No needle core biopsy/TURP performed	Primary pattern 3, secondary pattern 4	1	0	0	1
22146636	0	79	2	1	1	1	1	3	4	4	3	1	1	2	2	1	2	4	3	2	3	2	2	60	Distant site(s)/node(s) involved	Distant	0	Distant	No needle core biopsy/TURP performed	No prostatectomy/autopsy performed	1	0	0	2
22151005	0	79	1	1	1	1	1	3	4	4	3	2	1	1	1	0	2	3	3	1	2	1	1	63	Distant site(s)/node(s) involved	Distant	0	Distant	No needle core biopsy/TURP performed	No prostatectomy/autopsy performed	1	1	1	2
22152177	0	79	1	1	1	1	1	3	4	4	3	2	1	1	2	999	2	4	3	2	3	2	2	67	Distant site(s)/node(s) involved	Distant	0	Distant	No needle core biopsy/TURP performed	No prostatectomy/autopsy performed	1	0	0	2
22190846	0	79	1	2	1	1	2	4	4	1	1	1	1	1	1	0	1	4	3	2	3	2	2	36	Localized only	Localized	70	Blank(s)	No needle core biopsy/TURP performed	Primary pattern 3, secondary pattern 3	1	0	0	1
22211550	0	79	3	1	2	1	2	4	4	2	1	1	1	1	1	0	1	2	3	2	3	2	1	13	Localized only	Localized	50	Blank(s)	No needle core biopsy/TURP performed	Primary pattern 3, secondary pattern 4	1	0	1	1
22250828	0	79	1	1	2	1	2	4	4	4	3	1	1	1	2	999	2	4	3	2	3	1	1	1	Distant site(s)/node(s) involved	Distant	0	Blank(s)	No needle core biopsy/TURP performed	No prostatectomy/autopsy performed	1	1	1	2
22261778	0	79	2	2	1	1	2	3	4	4	3	2	1	1	1	999	2	4	3	2	3	2	2	13	Blank(s)	Blank(s)	0	Blank(s)	No needle core biopsy/TURP performed	No prostatectomy/autopsy performed	1	0	0	2
22307143	0	79	2	1	2	1	2	3	4	4	3	2	1	1	1	6	2	4	3	1	3	1	1	9	Blank(s)	Blank(s)	0	Blank(s)	No needle core biopsy/TURP performed	No prostatectomy/autopsy performed	1	1	1	2
22326891	0	79	2	1	1	1	2	3	4	4	3	2	1	2	1	999	2	4	3	2	3	2	2	1	Blank(s)	Blank(s)	0	Blank(s)	No needle core biopsy/TURP performed	No prostatectomy/autopsy performed	1	0	0	2
1027943	0	78	1	1	2	1	1	4	4	1	1	1	1	1	1	0	1	1	3	2	3	2	1	4	Localized only	Localized	70	Unstaged	No needle core biopsy/TURP performed	Primary pattern 3, secondary pattern 3	1	0	1	1
1177905	0	78	3	1	2	1	1	3	4	4	3	2	1	1	3	0	2	4	1	2	3	1	1	66	Distant site(s)/node(s) involved	Distant	0	Distant	No needle core biopsy/TURP performed	No prostatectomy/autopsy performed	1	1	1	2
1185049	0	78	1	2	2	1	1	3	4	4	3	2	1	1	3	1	2	4	3	2	3	1	1	14	Distant site(s)/node(s) involved	Distant	0	Distant	No needle core biopsy/TURP performed	No prostatectomy/autopsy performed	1	1	1	2
1213034	0	78	1	1	2	1	1	4	4	4	3	2	3	1	1	1	2	4	3	2	3	1	1	15	Distant site(s)/node(s) involved	Distant	0	Distant	No needle core biopsy/TURP performed	No prostatectomy/autopsy performed	1	1	1	2
1266747	0	78	2	2	2	1	1	3	4	4	3	2	1	1	1	999	2	4	3	2	3	1	1	19	Distant site(s)/node(s) involved	Distant	0	Distant	No needle core biopsy/TURP performed	No prostatectomy/autopsy performed	1	1	1	2
1354954	0	78	1	1	2	1	1	3	4	4	3	2	1	1	1	0	2	4	3	2	3	1	1	32	Distant site(s)/node(s) involved	Distant	0	Distant	No needle core biopsy/TURP performed	No prostatectomy/autopsy performed	1	1	1	2
1409443	0	78	3	1	2	1	2	4	4	4	3	1	1	1	1	0	2	4	3	2	3	1	1	23	Distant site(s)/node(s) involved	Distant	0	Blank(s)	No needle core biopsy/TURP performed	No prostatectomy/autopsy performed	1	1	1	2
1428552	0	78	1	1	2	1	2	4	4	1	1	1	1	1	1	0	1	2	3	2	3	2	2	35	Localized only	Localized	70	Blank(s)	No needle core biopsy/TURP performed	Primary pattern 3, secondary pattern 3	1	0	0	1
1430093	0	78	1	3	2	1	2	4	4	2	2	1	1	1	1	0	1	2	3	2	3	2	2	32	Regional by direct extension only	Regional	50	Blank(s)	No needle core biopsy/TURP performed	Primary pattern 3, secondary pattern 4	1	0	0	1
1462559	0	78	1	2	2	1	2	3	4	4	3	2	1	1	1	7	2	4	1	2	3	2	2	33	Distant site(s)/node(s) involved	Distant	0	Blank(s)	No needle core biopsy/TURP performed	No prostatectomy/autopsy performed	1	0	0	2
1502456	0	78	1	2	2	1	2	4	4	1	1	1	1	1	1	0	1	4	3	2	3	2	2	11	Blank(s)	Blank(s)	30	Blank(s)	No needle core biopsy/TURP performed	Primary pattern 2, secondary pattern 2	1	0	0	1
1534855	0	78	1	2	2	1	2	3	4	4	3	2	1	1	1	999	2	4	3	2	3	2	2	12	Blank(s)	Blank(s)	0	Blank(s)	No needle core biopsy/TURP performed	No prostatectomy/autopsy performed	1	0	0	2
1541324	0	78	1	2	2	1	2	3	4	4	3	1	1	1	1	0	2	4	3	2	3	1	1	4	Blank(s)	Blank(s)	0	Blank(s)	No needle core biopsy/TURP performed	No prostatectomy/autopsy performed	1	1	1	2
4617912	0	78	1	2	1	2	1	4	4	2	1	1	1	1	1	0	1	2	3	2	3	2	1	34	Localized only	Localized	50	Localized/regional (Prostate cases)	No needle core biopsy/TURP performed	Primary pattern 3, secondary pattern 4	1	0	1	1
5318190	0	78	1	1	2	1	1	4	4	2	1	1	1	1	1	0	1	2	3	2	3	2	1	4	Localized only	Localized	70	Localized/regional (Prostate cases)	No needle core biopsy/TURP performed	Primary pattern 4, secondary pattern 3	1	0	1	1
5385493	0	78	2	3	2	1	2	4	4	1	1	1	1	1	1	0	1	2	3	2	3	2	1	32	Localized only	Localized	50	Blank(s)	No needle core biopsy/TURP performed	Primary pattern 3, secondary pattern 3	1	0	1	1
5509600	0	78	1	1	1	2	1	2	4	4	3	2	1	1	3	1	2	4	1	2	3	1	1	50	Distant site(s)/node(s) involved	Distant	0	Distant	No needle core biopsy/TURP performed	No prostatectomy/autopsy performed	1	1	1	2
5543208	0	78	1	1	2	2	1	2	4	1	1	1	1	1	1	0	1	2	3	2	3	2	1	18	Localized only	Localized	50	Localized/regional (Prostate cases)	No needle core biopsy/TURP performed	Primary pattern 3, secondary pattern 3	1	0	1	1
5552189	0	78	1	1	1	2	2	3	4	4	3	2	1	1	1	0	2	4	3	2	3	2	1	21	Distant site(s)/node(s) involved	Distant	0	Distant	No needle core biopsy/TURP performed	No prostatectomy/autopsy performed	1	0	1	2
5614024	0	78	2	2	2	2	1	3	4	4	3	2	1	2	2	1	2	4	3	2	3	1	1	1	Distant site(s)/node(s) involved	Distant	0	Distant	No needle core biopsy/TURP performed	No prostatectomy/autopsy performed	1	1	1	2
5627010	0	78	1	1	2	1	1	4	4	2	1	1	1	1	1	0	1	2	3	2	3	2	2	98	Localized only	Localized	50	Localized/regional (Prostate cases)	No needle core biopsy/TURP performed	Primary pattern 3, secondary pattern 4	1	0	0	1
5694703	0	78	1	1	2	2	1	4	4	4	3	1	1	2	1	0	2	4	3	2	3	1	1	6	Distant site(s)/node(s) involved	Distant	0	Distant	No needle core biopsy/TURP performed	No prostatectomy/autopsy performed	1	1	1	2
5716008	0	78	1	1	2	1	1	4	4	3	2	1	1	1	1	0	1	2	3	2	3	2	1	58	Regional by both direct extension and lymph node involvement	Regional	70	Localized/regional (Prostate cases)	No needle core biopsy/TURP performed	Primary pattern 4, secondary pattern 5	1	0	1	1
5716581	0	78	1	1	2	2	1	3	4	4	3	2	1	1	1	1	2	4	3	1	3	1	1	16	Distant site(s)/node(s) involved	Distant	0	Distant	No needle core biopsy/TURP performed	No prostatectomy/autopsy performed	1	1	1	2
5739888	0	78	1	1	2	1	1	4	4	2	1	1	1	1	1	0	1	2	3	2	3	2	2	67	Localized only	Localized	70	Unstaged	No needle core biopsy/TURP performed	Primary pattern 3, secondary pattern 4	1	0	0	1
5763150	0	78	2	3	2	2	1	3	4	4	3	2	1	1	1	0	2	3	3	2	2	2	2	1	Distant site(s)/node(s) involved	Distant	0	Distant	No needle core biopsy/TURP performed	No prostatectomy/autopsy performed	1	0	0	2
5778271	0	78	1	1	2	1	2	3	4	4	3	2	1	1	1	0	2	4	3	1	3	2	2	51	Distant site(s)/node(s) involved	Distant	0	Distant	No needle core biopsy/TURP performed	No prostatectomy/autopsy performed	1	0	0	2
5853089	0	78	1	1	1	2	2	3	4	4	3	2	1	1	1	0	2	4	3	2	3	2	2	25	Distant site(s)/node(s) involved	Distant	0	Blank(s)	No needle core biopsy/TURP performed	No prostatectomy/autopsy performed	1	0	0	2
5872598	0	78	1	2	1	2	2	3	4	4	3	2	1	1	1	0	2	4	3	2	3	1	1	20	Distant site(s)/node(s) involved	Distant	0	Blank(s)	No needle core biopsy/TURP performed	No prostatectomy/autopsy performed	1	1	1	2
5886815	0	78	1	1	2	2	2	4	4	1	2	1	1	1	1	0	1	2	3	2	3	2	2	16	Blank(s)	Blank(s)	70	Blank(s)	No needle core biopsy/TURP performed	Primary pattern 3, secondary pattern 3	1	0	0	1
5903710	0	78	1	3	2	1	2	4	4	1	1	1	1	1	1	0	1	4	3	2	3	2	2	12	Blank(s)	Blank(s)	90	Blank(s)	No needle core biopsy/TURP performed	Primary pattern 3, secondary pattern 3	1	0	0	1
5906778	0	78	2	2	1	2	2	3	4	4	3	2	1	1	2	0	2	4	3	2	3	1	1	12	Blank(s)	Blank(s)	0	Blank(s)	No needle core biopsy/TURP performed	No prostatectomy/autopsy performed	1	1	1	2
5928838	0	78	1	1	2	2	2	3	4	4	3	2	1	1	1	0	2	4	3	2	3	2	2	1	Blank(s)	Blank(s)	0	Blank(s)	No needle core biopsy/TURP performed	No prostatectomy/autopsy performed	1	0	0	2
5937070	0	78	3	1	1	2	2	3	4	4	2	1	1	1	1	0	2	3	3	2	2	2	1	8	Blank(s)	Blank(s)	0	Blank(s)	No needle core biopsy/TURP performed	No prostatectomy/autopsy performed	1	0	1	2
5942855	0	78	1	2	2	1	2	4	4	1	1	1	1	1	1	0	1	2	3	2	3	2	2	4	Blank(s)	Blank(s)	70	Blank(s)	No needle core biopsy/TURP performed	Primary pattern 3, secondary pattern 3	1	0	0	1
5958267	0	78	2	2	1	2	2	3	4	4	3	2	1	1	1	0	2	4	3	2	3	2	2	5	Blank(s)	Blank(s)	0	Blank(s)	No needle core biopsy/TURP performed	No prostatectomy/autopsy performed	1	0	0	2
5961364	0	78	1	2	2	2	2	3	4	4	3	2	1	1	1	0	2	4	3	2	3	2	2	10	Blank(s)	Blank(s)	0	Blank(s)	No needle core biopsy/TURP performed	No prostatectomy/autopsy performed	1	0	0	2
5965515	0	78	1	1	2	2	2	3	4	4	3	2	1	1	1	0	2	4	3	2	3	2	2	3	Blank(s)	Blank(s)	0	Blank(s)	No needle core biopsy/TURP performed	No prostatectomy/autopsy performed	1	0	0	2
8935456	0	78	3	1	2	2	2	4	4	2	2	1	1	1	1	0	1	4	3	2	3	2	2	59	Regional by direct extension only	Regional	30	Localized/regional (Prostate cases)	No needle core biopsy/TURP performed	Primary pattern 4, secondary pattern 3	1	0	0	1
9113880	0	78	1	1	2	2	1	4	4	1	1	1	1	1	1	0	1	2	3	2	3	2	2	118	Localized only	Localized	70	Unstaged	No needle core biopsy/TURP performed	Primary pattern 3, secondary pattern 3	1	0	0	1
9122749	0	78	3	1	1	2	1	3	4	4	3	#NULL!	3	3	3	999	3	4	3	2	3	1	1	12	Distant site(s)/node(s) involved	Distant	0	Distant	No needle core biopsy/TURP performed	No prostatectomy/autopsy performed	1	1	1	2
9156543	0	78	1	1	1	2	1	3	4	4	3	2	1	1	2	0	2	4	3	2	2	2	1	12	Distant site(s)/node(s) involved	Distant	0	Distant	No needle core biopsy/TURP performed	No prostatectomy/autopsy performed	1	0	1	2
9162595	0	78	3	1	2	2	1	3	4	4	3	2	1	2	1	0	2	3	3	2	2	1	1	12	Distant site(s)/node(s) involved	Distant	0	Distant	No needle core biopsy/TURP performed	No prostatectomy/autopsy performed	1	1	1	2
9164909	0	78	1	1	2	2	2	4	4	4	1	1	1	1	1	0	1	4	3	2	3	2	2	59	Localized only	Localized	22	Localized/regional (Prostate cases)	No needle core biopsy/TURP performed	No prostatectomy/autopsy performed	1	0	0	2
9179611	0	78	3	3	2	2	2	4	4	2	2	1	1	1	1	0	1	4	3	2	3	2	1	4	Regional by direct extension only	Regional	50	Blank(s)	No needle core biopsy/TURP performed	Primary pattern 3, secondary pattern 4	1	0	1	1
9186435	0	78	3	1	1	2	2	3	4	4	3	1	1	1	1	1	3	4	3	2	3	2	2	38	Distant site(s)/node(s) involved	Distant	0	Blank(s)	No needle core biopsy/TURP performed	No prostatectomy/autopsy performed	1	0	0	2
9200199	0	78	3	1	2	2	2	3	4	4	3	1	3	3	1	0	2	4	2	2	3	2	2	2	Distant site(s)/node(s) involved	Distant	0	Blank(s)	No needle core biopsy/TURP performed	No prostatectomy/autopsy performed	1	0	0	2
9212141	0	78	3	1	2	2	2	4	4	4	3	2	1	2	2	999	2	4	3	2	3	1	1	14	Blank(s)	Blank(s)	0	Blank(s)	No needle core biopsy/TURP performed	No prostatectomy/autopsy performed	1	1	1	2
9212863	0	78	3	1	2	2	2	4	4	2	4	1	1	1	1	0	1	2	3	2	3	2	2	11	Blank(s)	Blank(s)	50	Blank(s)	No needle core biopsy/TURP performed	Primary pattern 3, secondary pattern 4	1	0	0	1
9215012	0	78	3	1	2	2	2	3	4	4	3	2	1	1	1	0	2	4	1	2	3	2	2	21	Blank(s)	Blank(s)	0	Blank(s)	No needle core biopsy/TURP performed	No prostatectomy/autopsy performed	1	0	0	2
9218419	0	78	1	1	1	2	2	3	4	4	3	2	1	1	2	3	2	4	3	2	3	1	1	8	Blank(s)	Blank(s)	0	Blank(s)	No needle core biopsy/TURP performed	No prostatectomy/autopsy performed	1	1	1	2
9223777	0	78	1	2	2	2	2	4	4	1	1	1	1	1	1	0	1	4	3	2	3	2	2	9	Blank(s)	Blank(s)	30	Blank(s)	No needle core biopsy/TURP performed	Primary pattern 3, secondary pattern 3	1	0	0	1
9231456	0	78	3	1	2	2	2	3	4	4	3	2	1	1	1	2	2	4	3	2	3	2	2	3	Blank(s)	Blank(s)	0	Blank(s)	No needle core biopsy/TURP performed	No prostatectomy/autopsy performed	1	0	0	2
9235042	0	78	3	2	2	2	2	4	4	4	3	2	1	1	1	2	2	4	3	1	3	2	2	1	Blank(s)	Blank(s)	0	Blank(s)	No needle core biopsy/TURP performed	No prostatectomy/autopsy performed	1	0	0	2
10696869	0	78	1	2	1	2	1	3	4	4	3	2	1	1	1	2	2	4	3	2	3	2	1	20	Distant site(s)/node(s) involved	Distant	0	Distant	No needle core biopsy/TURP performed	No prostatectomy/autopsy performed	1	0	1	2
10891255	0	78	1	1	1	2	2	3	4	4	3	2	1	1	1	1	2	4	3	1	3	2	2	30	Distant site(s)/node(s) involved	Distant	0	Blank(s)	No needle core biopsy/TURP performed	No prostatectomy/autopsy performed	1	0	0	2
11007981	0	78	1	1	1	2	1	4	4	1	1	1	1	1	1	0	1	2	3	2	3	2	1	58	Localized only	Localized	50	Localized/regional (Prostate cases)	No needle core biopsy/TURP performed	Primary pattern 3, secondary pattern 3	1	0	1	1
11031691	0	78	1	2	1	2	1	4	4	2	1	1	1	1	1	0	1	2	3	2	3	2	1	63	Localized only	Localized	70	Localized/regional (Prostate cases)	No needle core biopsy/TURP performed	Primary pattern 3, secondary pattern 4	1	0	1	1
11057507	0	78	1	1	1	2	1	4	4	1	1	1	1	1	1	0	1	2	3	1	2	2	1	76	Localized only	Localized	70	Localized/regional (Prostate cases)	No needle core biopsy/TURP performed	Primary pattern 3, secondary pattern 3	1	0	1	1
11087623	0	78	1	1	1	2	2	2	4	2	1	1	1	1	1	0	1	4	3	2	3	2	2	31	Localized only	Localized	50	Blank(s)	No needle core biopsy/TURP performed	Primary pattern 3, secondary pattern 4	1	0	0	1
11132203	0	78	1	1	1	2	1	3	4	4	4	#NULL!	1	1	1	999	2	4	3	2	3	1	1	38	Unknown/unstaged/unspecified/DCO	Unknown/unstaged	0	Unstaged	No needle core biopsy/TURP performed	No prostatectomy/autopsy performed	1	1	1	2
11137889	0	78	1	1	1	2	2	4	4	1	1	1	1	1	1	0	1	2	3	2	3	2	2	53	Localized only	Localized	70	Unstaged	No needle core biopsy/TURP performed	Primary pattern 3, secondary pattern 3	1	0	0	1
11140104	0	78	1	1	1	2	2	4	4	1	1	1	1	1	1	0	1	2	3	2	3	2	1	22	Localized only	Localized	70	Unstaged	No needle core biopsy/TURP performed	Primary pattern 3, secondary pattern 3	1	0	1	1
11148690	0	78	1	1	1	2	2	4	4	1	1	1	1	1	1	0	1	2	3	2	3	2	2	57	Localized only	Localized	70	Localized/regional (Prostate cases)	No needle core biopsy/TURP performed	Primary pattern 3, secondary pattern 3	1	0	0	1
11171285	0	78	1	1	1	2	2	3	4	4	3	2	1	1	1	0	2	4	1	1	3	1	1	32	Distant site(s)/node(s) involved	Distant	0	Distant	No needle core biopsy/TURP performed	No prostatectomy/autopsy performed	1	1	1	2
11207514	0	78	1	2	1	2	2	3	4	4	3	2	1	1	1	0	2	4	1	2	2	1	1	1	Distant site(s)/node(s) involved	Distant	0	Blank(s)	No needle core biopsy/TURP performed	No prostatectomy/autopsy performed	1	1	1	2
11262035	0	78	1	1	1	2	2	3	4	4	3	2	1	1	2	0	2	4	3	1	3	2	2	13	Blank(s)	Blank(s)	0	Blank(s)	No needle core biopsy/TURP performed	No prostatectomy/autopsy performed	1	0	0	2
11264206	0	78	1	1	1	2	2	4	4	1	1	1	1	1	1	0	1	4	3	2	3	2	2	8	Blank(s)	Blank(s)	50	Blank(s)	No needle core biopsy/TURP performed	Primary pattern 3, secondary pattern 3	1	0	0	1
11264873	0	78	1	1	1	2	2	3	4	4	2	1	1	1	1	3	2	4	3	2	3	2	2	9	Blank(s)	Blank(s)	0	Blank(s)	No needle core biopsy/TURP performed	No prostatectomy/autopsy performed	1	0	0	2
11276077	0	78	1	1	1	2	2	3	4	4	3	2	1	1	1	0	2	4	3	2	3	2	2	5	Blank(s)	Blank(s)	0	Blank(s)	No needle core biopsy/TURP performed	No prostatectomy/autopsy performed	1	0	0	2
11326283	0	78	1	1	1	2	2	3	4	4	3	2	1	1	1	999	2	4	3	2	3	2	2	7	Blank(s)	Blank(s)	0	Blank(s)	No needle core biopsy/TURP performed	No prostatectomy/autopsy performed	1	0	0	2
14128639	0	78	1	1	1	2	1	4	4	1	1	1	1	1	1	0	1	4	3	2	3	2	2	116	Localized only	Localized	30	Localized/regional (Prostate cases)	No needle core biopsy/TURP performed	Primary pattern 3, secondary pattern 2	1	0	0	1
14133642	0	78	1	1	1	2	1	3	4	4	3	2	1	1	1	0	2	4	1	2	3	1	1	4	Distant site(s)/node(s) involved	Distant	0	Distant	No needle core biopsy/TURP performed	No prostatectomy/autopsy performed	1	1	1	2
14147403	0	78	1	1	1	2	2	3	4	4	2	1	1	1	1	1	2	4	3	2	3	2	2	28	Regional by both direct extension and lymph node involvement	Regional	0	Blank(s)	No needle core biopsy/TURP performed	No prostatectomy/autopsy performed	1	0	0	2
14159179	0	78	3	3	1	2	1	3	4	4	1	1	1	1	1	23	2	4	3	2	3	1	1	58	Localized only	Localized	0	Localized/regional (Prostate cases)	No needle core biopsy/TURP performed	No prostatectomy/autopsy performed	1	1	1	2
14159942	0	78	1	1	1	2	1	3	4	4	3	2	1	1	2	1	2	4	3	2	3	2	2	87	Distant site(s)/node(s) involved	Distant	0	Distant	No needle core biopsy/TURP performed	No prostatectomy/autopsy performed	1	0	0	2
14162185	0	78	1	1	1	2	2	3	4	3	3	2	1	1	1	0	1	4	3	2	2	2	2	3	Blank(s)	Blank(s)	30	Blank(s)	No needle core biopsy/TURP performed	Primary pattern 4, secondary pattern 5	1	0	0	1
14172494	0	78	1	2	1	2	1	3	4	4	3	2	1	1	1	1	2	4	3	2	3	1	1	3	Distant site(s)/node(s) involved	Distant	0	Distant	No needle core biopsy/TURP performed	No prostatectomy/autopsy performed	1	1	1	2
14204405	0	78	3	2	1	2	1	3	4	4	1	1	1	1	1	999	2	4	3	2	3	2	1	14	Localized only	Localized	0	Localized/regional (Prostate cases)	No needle core biopsy/TURP performed	No prostatectomy/autopsy performed	1	0	1	2
14205724	0	78	1	1	1	2	2	3	4	4	3	2	1	1	1	2	2	4	3	2	3	1	1	1	Distant site(s)/node(s) involved	Distant	0	Distant	No needle core biopsy/TURP performed	No prostatectomy/autopsy performed	1	1	1	2
14248852	0	78	1	1	1	2	2	3	4	4	3	2	1	1	1	0	2	4	1	2	3	2	2	34	Distant site(s)/node(s) involved	Distant	0	Blank(s)	No needle core biopsy/TURP performed	No prostatectomy/autopsy performed	1	0	0	2
14251808	0	78	1	2	1	2	2	4	4	1	1	1	1	1	1	0	1	4	3	2	3	2	2	27	Localized only	Localized	30	Blank(s)	No needle core biopsy/TURP performed	Primary pattern 3, secondary pattern 3	1	0	0	1
14265395	0	78	1	1	1	2	2	3	4	4	3	2	1	1	1	0	2	4	3	2	3	2	2	16	Blank(s)	Blank(s)	0	Blank(s)	No needle core biopsy/TURP performed	No prostatectomy/autopsy performed	1	0	0	2
14291550	0	78	1	1	1	2	2	3	4	4	3	2	1	1	1	0	2	4	3	2	3	2	2	11	Blank(s)	Blank(s)	0	Blank(s)	No needle core biopsy/TURP performed	No prostatectomy/autopsy performed	1	0	0	2
15946422	0	78	1	1	1	1	1	3	4	4	3	2	1	1	1	0	2	4	3	2	3	1	1	18	Distant site(s)/node(s) involved	Distant	0	Distant	No needle core biopsy/TURP performed	No prostatectomy/autopsy performed	1	1	1	2
16137876	0	78	1	1	1	2	1	4	4	2	2	1	1	1	1	0	1	2	3	2	3	2	2	65	Regional by direct extension only	Regional	70	Unstaged	No needle core biopsy/TURP performed	Primary pattern 3, secondary pattern 4	1	0	0	1
16277098	0	78	3	2	2	1	1	4	4	1	1	1	1	1	1	0	1	2	3	2	3	2	2	65	Localized only	Localized	70	Unstaged	No needle core biopsy/TURP performed	Primary pattern 3, secondary pattern 2	1	0	0	1
16311153	0	78	1	1	1	2	1	4	4	1	1	1	1	1	1	0	1	2	3	2	3	2	1	14	Localized only	Localized	70	Localized/regional (Prostate cases)	No needle core biopsy/TURP performed	Primary pattern 3, secondary pattern 3	1	0	1	1
16379274	0	78	1	1	1	2	1	4	4	1	1	1	1	1	1	0	1	2	3	2	3	2	1	18	Localized only	Localized	70	Unstaged	No needle core biopsy/TURP performed	Primary pattern 3, secondary pattern 3	1	0	1	1
16395201	0	78	2	1	2	1	1	3	4	4	4	1	1	1	1	1	2	4	3	2	3	1	1	46	Unknown/unstaged/unspecified/DCO	Unknown/unstaged	0	Unstaged	No needle core biopsy/TURP performed	No prostatectomy/autopsy performed	1	1	1	2
16441280	0	78	1	2	2	1	1	4	4	1	1	1	1	1	1	0	1	4	3	2	3	2	1	52	Localized only	Localized	30	Localized/regional (Prostate cases)	No needle core biopsy/TURP performed	Primary pattern 3, secondary pattern 3	1	0	1	1
16462408	0	78	1	2	2	1	1	3	4	4	3	2	1	1	1	999	2	4	3	2	3	1	1	4	Distant site(s)/node(s) involved	Distant	0	Distant	No needle core biopsy/TURP performed	No prostatectomy/autopsy performed	1	1	1	2
16478179	0	78	1	1	1	1	1	3	4	4	3	2	1	1	1	0	2	4	3	2	3	1	1	16	Distant site(s)/node(s) involved	Distant	0	Distant	No needle core biopsy/TURP performed	No prostatectomy/autopsy performed	1	1	1	2
16483625	0	78	1	2	1	2	2	3	4	4	3	2	1	1	1	0	2	4	3	2	3	2	1	1	Blank(s)	Blank(s)	0	Blank(s)	No needle core biopsy/TURP performed	No prostatectomy/autopsy performed	1	0	1	2
16493641	0	78	1	1	1	2	1	3	4	4	3	#NULL!	3	3	3	0	2	4	3	2	3	2	1	1	Distant site(s)/node(s) involved	Distant	0	Distant	No needle core biopsy/TURP performed	No prostatectomy/autopsy performed	1	0	1	2
16506908	0	78	1	1	2	1	1	4	4	1	1	1	1	1	1	0	1	4	3	2	3	2	2	89	Localized only	Localized	30	Localized/regional (Prostate cases)	No needle core biopsy/TURP performed	Primary pattern 2, secondary pattern 3	1	0	0	1
16530275	0	78	2	2	1	1	1	4	4	4	4	#NULL!	3	3	3	999	2	4	3	2	3	2	1	5	Unknown/unstaged/unspecified/DCO	Unknown/unstaged	0	Unstaged	No needle core biopsy/TURP performed	No prostatectomy/autopsy performed	1	0	1	2
16534125	0	78	1	1	2	1	1	4	4	2	2	1	1	1	1	0	1	2	3	2	3	2	2	64	Regional by direct extension only	Regional	70	Localized/regional (Prostate cases)	No needle core biopsy/TURP performed	Primary pattern 3, secondary pattern 4	1	0	0	1
16538443	0	78	2	1	2	1	1	3	4	4	3	2	1	1	1	0	2	4	3	2	3	1	1	12	Distant site(s)/node(s) involved	Distant	0	Distant	No needle core biopsy/TURP performed	No prostatectomy/autopsy performed	1	1	1	2
16552990	0	78	1	1	2	1	1	3	4	4	3	2	3	3	3	3	2	4	3	2	3	1	1	15	Distant site(s)/node(s) involved	Distant	0	Distant	No needle core biopsy/TURP performed	No prostatectomy/autopsy performed	1	1	1	2
16562274	0	78	3	1	2	1	2	3	4	4	3	2	1	1	1	1	2	4	1	1	3	2	1	4	Blank(s)	Blank(s)	0	Blank(s)	No needle core biopsy/TURP performed	No prostatectomy/autopsy performed	1	0	1	2
16581150	0	78	2	2	1	2	1	2	4	4	3	2	1	1	1	999	2	4	3	2	3	2	2	65	Distant site(s)/node(s) involved	Distant	0	Distant	No needle core biopsy/TURP performed	No prostatectomy/autopsy performed	1	0	0	2
16594764	0	78	1	1	2	1	2	3	4	4	3	2	1	1	2	0	2	4	3	2	3	1	1	11	Blank(s)	Blank(s)	0	Blank(s)	No needle core biopsy/TURP performed	No prostatectomy/autopsy performed	1	1	1	2
16599525	0	78	1	2	2	1	1	3	4	4	4	#NULL!	3	3	3	999	2	4	3	2	3	2	2	66	Unknown/unstaged/unspecified/DCO	Unknown/unstaged	0	Unstaged	No needle core biopsy/TURP performed	No prostatectomy/autopsy performed	1	0	0	2
16611421	0	78	1	1	2	2	2	4	4	1	1	1	1	1	1	0	1	2	3	2	3	2	1	14	Localized only	Localized	70	Unstaged	No needle core biopsy/TURP performed	Primary pattern 3, secondary pattern 3	1	0	1	1
16619213	0	78	1	1	1	1	2	3	4	4	3	2	1	1	2	0	2	4	3	2	3	2	1	16	Distant site(s)/node(s) involved	Distant	0	Distant	No needle core biopsy/TURP performed	No prostatectomy/autopsy performed	1	0	1	2
16645872	0	78	1	2	1	1	2	3	4	4	3	2	1	1	1	0	2	4	3	2	3	1	1	15	Distant site(s)/node(s) involved	Distant	0	Distant	No needle core biopsy/TURP performed	No prostatectomy/autopsy performed	1	1	1	2
16670111	0	78	2	2	1	1	2	3	4	4	3	2	1	1	2	0	2	4	1	2	3	2	1	1	Distant site(s)/node(s) involved	Distant	0	Blank(s)	No needle core biopsy/TURP performed	No prostatectomy/autopsy performed	1	0	1	2
16679616	0	78	1	2	2	1	2	3	4	4	3	2	1	1	1	1	2	4	3	2	3	2	1	25	Distant site(s)/node(s) involved	Distant	0	Blank(s)	No needle core biopsy/TURP performed	No prostatectomy/autopsy performed	1	0	1	2
16685040	0	78	1	1	1	2	2	3	4	4	3	2	1	1	2	999	2	4	3	2	3	1	1	1	Distant site(s)/node(s) involved	Distant	0	Blank(s)	No needle core biopsy/TURP performed	No prostatectomy/autopsy performed	1	1	1	2
16697905	0	78	1	1	2	2	2	3	4	4	3	2	1	1	1	1	2	4	3	2	3	1	1	8	Distant site(s)/node(s) involved	Distant	0	Blank(s)	No needle core biopsy/TURP performed	No prostatectomy/autopsy performed	1	1	1	2
16793324	0	78	1	1	2	2	2	4	4	2	1	1	1	1	1	0	1	2	3	2	3	2	2	9	Blank(s)	Blank(s)	50	Blank(s)	No needle core biopsy/TURP performed	Primary pattern 4, secondary pattern 3	1	0	0	1
16793428	0	78	1	3	1	2	2	4	4	1	1	1	1	1	1	0	1	4	3	2	3	2	2	14	Blank(s)	Blank(s)	50	Blank(s)	No needle core biopsy/TURP performed	Primary pattern 3, secondary pattern 3	1	0	0	1
16827260	0	78	1	1	1	2	2	4	4	4	4	1	1	1	1	999	2	4	3	2	3	1	1	11	Blank(s)	Blank(s)	0	Blank(s)	No needle core biopsy/TURP performed	No prostatectomy/autopsy performed	1	1	1	2
16840869	0	78	1	1	2	1	2	3	4	4	3	2	1	1	2	999	2	4	3	2	3	1	1	3	Blank(s)	Blank(s)	0	Blank(s)	No needle core biopsy/TURP performed	No prostatectomy/autopsy performed	1	1	1	2
16845637	0	78	1	1	1	2	2	3	4	4	3	2	3	3	3	1	2	4	3	2	3	1	1	18	Distant site(s)/node(s) involved	Distant	0	Blank(s)	No needle core biopsy/TURP performed	No prostatectomy/autopsy performed	1	1	1	2
20170074	0	78	1	2	1	2	2	4	4	1	1	1	1	1	1	0	1	2	3	2	3	2	2	3	Blank(s)	Blank(s)	70	Blank(s)	No needle core biopsy/TURP performed	Primary pattern 3, secondary pattern 3	1	0	0	1
20171086	0	78	1	1	1	2	1	2	4	2	1	1	1	1	1	0	1	4	3	2	3	2	2	117	Localized only	Localized	50	Unstaged	No needle core biopsy/TURP performed	Primary pattern 3, secondary pattern 4	1	0	0	1
20234457	0	78	1	1	1	2	1	4	4	2	1	1	1	1	1	0	1	2	3	2	3	2	2	93	Localized only	Localized	70	Unstaged	No needle core biopsy/TURP performed	Primary pattern 3, secondary pattern 4	1	0	0	1
20248587	0	78	1	2	1	1	1	4	4	4	2	1	1	1	1	0	1	4	3	2	3	1	1	12	Regional by direct extension only	Regional	22	Localized/regional (Prostate cases)	No needle core biopsy/TURP performed	No prostatectomy/autopsy performed	1	1	1	2
20275599	0	78	1	1	1	1	1	4	4	4	3	#NULL!	3	3	3	999	2	4	3	2	3	1	1	30	Distant site(s)/node(s) involved	Distant	0	Distant	No needle core biopsy/TURP performed	No prostatectomy/autopsy performed	1	1	1	2
20349999	0	78	1	1	2	1	2	4	4	1	1	1	1	1	1	0	1	4	3	2	3	2	2	17	Blank(s)	Blank(s)	30	Blank(s)	No needle core biopsy/TURP performed	Primary pattern 3, secondary pattern 3	1	0	0	1
20354602	0	78	2	2	2	1	2	3	4	4	2	1	1	1	1	0	2	4	3	2	3	1	1	2	Blank(s)	Blank(s)	0	Blank(s)	No needle core biopsy/TURP performed	No prostatectomy/autopsy performed	1	1	1	2
20374491	0	78	1	1	2	1	2	4	4	4	2	1	1	1	1	2	2	4	1	1	3	2	2	13	Blank(s)	Blank(s)	0	Blank(s)	No needle core biopsy/TURP performed	No prostatectomy/autopsy performed	1	0	0	2
20378009	0	78	1	1	2	2	2	4	4	2	1	1	1	1	1	0	1	4	3	2	3	2	2	4	Blank(s)	Blank(s)	50	Blank(s)	No needle core biopsy/TURP performed	Primary pattern 3, secondary pattern 4	1	0	0	1
20383327	0	78	1	2	2	1	2	3	4	4	3	2	1	1	1	1	2	4	1	2	3	2	2	10	Blank(s)	Blank(s)	0	Blank(s)	No needle core biopsy/TURP performed	No prostatectomy/autopsy performed	1	0	0	2
21904767	0	78	1	1	2	1	2	4	4	4	4	#NULL!	3	3	3	999	2	4	3	2	3	2	1	10	Blank(s)	Blank(s)	0	Blank(s)	No needle core biopsy/TURP performed	No prostatectomy/autopsy performed	1	0	1	2
21995646	0	78	2	1	1	1	1	3	4	4	3	2	1	1	1	2	3	4	3	2	3	2	1	17	Distant site(s)/node(s) involved	Distant	0	Distant	No needle core biopsy/TURP performed	No prostatectomy/autopsy performed	1	0	1	2
22025203	0	78	2	2	1	1	2	4	4	4	4	1	1	1	1	0	2	4	3	2	3	2	2	30	Unknown/unstaged/unspecified/DCO	Unknown/unstaged	0	Blank(s)	No needle core biopsy/TURP performed	No prostatectomy/autopsy performed	1	0	0	2
22072577	0	78	2	2	1	1	1	3	4	4	3	2	1	1	1	999	2	4	3	2	3	1	1	13	Distant site(s)/node(s) involved	Distant	0	Distant	No needle core biopsy/TURP performed	No prostatectomy/autopsy performed	1	1	1	2
22196648	0	78	1	1	1	1	2	3	4	4	3	2	1	1	1	0	2	4	1	2	3	1	1	1	Distant site(s)/node(s) involved	Distant	0	Blank(s)	No needle core biopsy/TURP performed	No prostatectomy/autopsy performed	1	1	1	2
22234031	0	78	1	1	1	1	2	3	4	4	3	2	1	1	1	999	2	4	3	2	3	2	1	1	Distant site(s)/node(s) involved	Distant	0	Blank(s)	No needle core biopsy/TURP performed	No prostatectomy/autopsy performed	1	0	1	2
22285515	0	78	1	1	2	1	2	4	4	4	2	1	1	1	1	0	1	4	3	2	3	2	1	7	Blank(s)	Blank(s)	19	Blank(s)	Primary pattern 5, secondary pattern 4	No prostatectomy/autopsy performed	1	0	1	2
22285677	0	78	2	1	1	1	2	3	4	4	3	2	1	1	1	0	2	3	3	2	2	2	2	11	Blank(s)	Blank(s)	0	Blank(s)	No needle core biopsy/TURP performed	No prostatectomy/autopsy performed	1	0	0	2
22294548	0	78	2	1	1	1	2	3	4	4	3	2	1	1	2	1	2	4	3	2	3	2	2	10	Blank(s)	Blank(s)	0	Blank(s)	No needle core biopsy/TURP performed	No prostatectomy/autopsy performed	1	0	0	2
653470	0	77	1	2	2	1	2	4	4	4	1	1	1	1	1	0	1	4	3	2	3	2	2	2	Blank(s)	Blank(s)	22	Blank(s)	No needle core biopsy/TURP performed	No prostatectomy/autopsy performed	1	0	0	2
1181430	0	77	1	1	2	1	1	4	4	4	3	2	1	1	2	1	2	4	3	2	3	1	1	3	Distant site(s)/node(s) involved	Distant	0	Distant	No needle core biopsy/TURP performed	No prostatectomy/autopsy performed	1	1	1	2
1215698	0	77	3	1	2	1	1	3	4	4	3	2	1	1	2	0	2	4	3	2	3	1	1	3	Distant site(s)/node(s) involved	Distant	0	Distant	No needle core biopsy/TURP performed	No prostatectomy/autopsy performed	1	1	1	2
1241619	0	77	2	2	2	1	1	3	4	4	3	2	1	1	2	0	2	4	1	2	3	1	1	12	Distant site(s)/node(s) involved	Distant	0	Distant	No needle core biopsy/TURP performed	No prostatectomy/autopsy performed	1	1	1	2
1242668	0	77	3	1	2	1	1	3	4	4	1	1	1	1	1	0	2	4	1	2	3	2	1	20	Localized only	Localized	0	Localized/regional (Prostate cases)	No needle core biopsy/TURP performed	No prostatectomy/autopsy performed	1	0	1	2
1268528	0	77	3	1	2	1	1	4	4	2	1	1	1	1	1	0	1	2	3	2	3	2	1	17	Localized only	Localized	70	Unstaged	No needle core biopsy/TURP performed	Primary pattern 3, secondary pattern 4	1	0	1	1
1279705	0	77	1	2	2	1	1	4	4	4	4	1	1	1	1	999	2	4	3	2	3	1	1	11	Unknown/unstaged/unspecified/DCO	Unknown/unstaged	0	Unstaged	No needle core biopsy/TURP performed	No prostatectomy/autopsy performed	1	1	1	2
1344290	0	77	1	2	2	1	1	3	4	4	3	2	1	1	2	999	2	4	3	2	3	1	1	8	Distant site(s)/node(s) involved	Distant	0	Distant	No needle core biopsy/TURP performed	No prostatectomy/autopsy performed	1	1	1	2
1350090	0	77	1	2	2	1	1	3	4	4	3	2	1	1	1	999	2	4	3	2	3	2	1	2	Distant site(s)/node(s) involved	Distant	0	Distant	No needle core biopsy/TURP performed	No prostatectomy/autopsy performed	1	0	1	2
1384314	0	77	1	1	2	1	2	3	4	4	3	2	1	1	1	999	2	4	3	2	3	1	1	21	Distant site(s)/node(s) involved	Distant	0	Distant	No needle core biopsy/TURP performed	No prostatectomy/autopsy performed	1	1	1	2
1388627	0	77	3	1	2	1	2	2	4	4	3	2	1	1	1	0	2	4	3	2	3	1	1	10	Distant site(s)/node(s) involved	Distant	0	Distant	No needle core biopsy/TURP performed	No prostatectomy/autopsy performed	1	1	1	2
1410333	0	77	1	1	2	1	2	4	4	1	1	1	1	1	1	0	1	2	3	2	3	2	2	37	Localized only	Localized	50	Blank(s)	No needle core biopsy/TURP performed	Primary pattern 3, secondary pattern 3	1	0	0	1
1410639	0	77	1	2	2	1	2	3	4	4	3	2	1	1	1	0	2	4	3	2	3	1	1	18	Distant site(s)/node(s) involved	Distant	0	Blank(s)	No needle core biopsy/TURP performed	No prostatectomy/autopsy performed	1	1	1	2
1418127	0	77	2	2	2	1	2	3	4	4	3	2	1	1	1	0	2	4	3	1	3	1	1	6	Distant site(s)/node(s) involved	Distant	0	Blank(s)	No needle core biopsy/TURP performed	No prostatectomy/autopsy performed	1	1	1	2
1433717	0	77	1	1	2	1	2	4	4	2	1	1	1	1	1	0	1	2	3	2	3	2	1	11	Localized only	Localized	70	Blank(s)	No needle core biopsy/TURP performed	Primary pattern 3, secondary pattern 4	1	0	1	1
1470910	0	77	1	1	2	1	2	3	4	4	3	2	1	1	2	0	2	4	1	2	3	2	2	24	Distant site(s)/node(s) involved	Distant	0	Blank(s)	No needle core biopsy/TURP performed	No prostatectomy/autopsy performed	1	0	0	2
1474827	0	77	2	3	2	1	2	3	4	4	3	2	1	1	1	1	2	4	3	2	3	2	1	45	Distant site(s)/node(s) involved	Distant	0	Distant	No needle core biopsy/TURP performed	No prostatectomy/autopsy performed	1	0	1	2
1496364	0	77	1	1	2	1	2	4	4	1	1	1	1	1	1	0	1	2	3	2	3	2	2	6	Blank(s)	Blank(s)	70	Blank(s)	No needle core biopsy/TURP performed	Primary pattern 3, secondary pattern 3	1	0	0	1
1529403	0	77	3	1	2	1	2	3	4	4	3	2	1	1	1	3	2	4	3	2	3	2	1	3	Blank(s)	Blank(s)	0	Blank(s)	No needle core biopsy/TURP performed	No prostatectomy/autopsy performed	1	0	1	2
1544646	0	77	3	1	2	1	2	3	4	4	3	2	1	1	1	1	2	4	1	2	3	2	2	9	Blank(s)	Blank(s)	0	Blank(s)	No needle core biopsy/TURP performed	No prostatectomy/autopsy performed	1	0	0	2
5591641	0	77	1	1	2	1	1	4	4	1	1	1	1	1	1	0	1	2	3	2	3	2	1	50	Localized only	Localized	70	Unstaged	No needle core biopsy/TURP performed	Primary pattern 3, secondary pattern 3	1	0	1	1
5594711	0	77	1	1	1	2	1	4	4	1	1	1	1	1	1	0	1	2	3	2	3	2	1	3	Localized only	Localized	70	Localized/regional (Prostate cases)	No needle core biopsy/TURP performed	Primary pattern 3, secondary pattern 3	1	0	1	1
5627773	0	77	1	2	2	1	1	3	4	4	3	2	1	1	1	0	2	4	3	2	3	2	1	5	Distant site(s)/node(s) involved	Distant	0	Distant	No needle core biopsy/TURP performed	No prostatectomy/autopsy performed	1	0	1	2
5657298	0	77	1	2	2	2	1	4	4	3	2	1	1	1	1	0	1	2	3	2	3	2	2	87	Regional by direct extension only	Regional	70	Unstaged	No needle core biopsy/TURP performed	Primary pattern 3, secondary pattern 5	1	0	0	1
5705145	0	77	1	3	2	1	2	4	4	1	1	1	1	1	1	0	1	2	3	2	3	2	2	40	Localized only	Localized	50	Blank(s)	No needle core biopsy/TURP performed	Primary pattern 3, secondary pattern 3	1	0	0	1
5735324	0	77	2	1	2	1	1	3	4	4	3	2	1	1	1	0	2	4	1	2	1	1	1	50	Distant site(s)/node(s) involved	Distant	0	Distant	No needle core biopsy/TURP performed	No prostatectomy/autopsy performed	1	1	1	2
5742902	0	77	1	2	2	2	1	3	4	4	3	2	1	1	1	0	2	4	1	2	3	2	2	70	Distant site(s)/node(s) involved	Distant	0	Distant	No needle core biopsy/TURP performed	No prostatectomy/autopsy performed	1	0	0	2
5767743	0	77	2	1	1	2	1	3	4	4	3	2	1	1	1	0	2	4	3	2	3	2	2	63	Distant site(s)/node(s) involved	Distant	0	Distant	No needle core biopsy/TURP performed	No prostatectomy/autopsy performed	1	0	0	2
5793778	0	77	1	2	1	2	2	4	4	1	1	1	1	1	1	0	1	2	3	2	3	2	1	8	Localized only	Localized	80	Blank(s)	No needle core biopsy/TURP performed	Primary pattern 3, secondary pattern 3	1	0	1	1
5801800	0	77	1	2	2	2	2	3	4	4	3	2	1	1	1	0	2	4	3	1	3	2	2	55	Distant site(s)/node(s) involved	Distant	0	Distant	No needle core biopsy/TURP performed	No prostatectomy/autopsy performed	1	0	0	2
5813714	0	77	1	2	2	1	2	3	4	4	3	2	1	1	1	0	3	4	3	2	3	2	1	1	Distant site(s)/node(s) involved	Distant	0	Blank(s)	No needle core biopsy/TURP performed	No prostatectomy/autopsy performed	1	0	1	2
5818456	0	77	1	1	2	2	2	3	4	4	3	2	1	1	1	0	1	3	3	2	2	2	2	43	Distant site(s)/node(s) involved	Distant	90	Blank(s)	No needle core biopsy/TURP performed	No prostatectomy/autopsy performed	1	0	0	2
5820098	0	77	1	1	2	1	2	4	4	1	1	1	1	1	1	0	1	2	3	2	3	2	2	34	Localized only	Localized	70	Blank(s)	No needle core biopsy/TURP performed	Primary pattern 3, secondary pattern 3	1	0	0	1
5844894	0	77	1	1	2	1	2	4	4	2	1	1	1	1	1	0	1	2	3	2	3	2	2	37	Localized only	Localized	70	Blank(s)	No needle core biopsy/TURP performed	Primary pattern 3, secondary pattern 4	1	0	0	1
5852075	0	77	1	1	2	2	2	3	4	4	3	2	1	1	2	0	2	3	3	2	2	2	1	16	Distant site(s)/node(s) involved	Distant	0	Blank(s)	No needle core biopsy/TURP performed	No prostatectomy/autopsy performed	1	0	1	2
5909855	0	77	1	1	2	1	2	4	4	1	1	1	1	1	1	0	1	2	3	2	3	2	2	10	Blank(s)	Blank(s)	70	Blank(s)	No needle core biopsy/TURP performed	Primary pattern 3, secondary pattern 3	1	0	0	1
5911361	0	77	1	1	2	2	2	4	4	1	1	1	1	1	1	0	1	2	3	2	3	2	2	17	Blank(s)	Blank(s)	70	Blank(s)	No needle core biopsy/TURP performed	Primary pattern 3, secondary pattern 3	1	0	0	1
5913888	0	77	1	1	2	1	2	3	4	4	3	2	1	1	1	1	2	4	3	2	3	2	2	17	Blank(s)	Blank(s)	0	Blank(s)	No needle core biopsy/TURP performed	No prostatectomy/autopsy performed	1	0	0	2
5921458	0	77	1	1	2	1	2	3	4	4	2	1	1	1	1	2	3	4	1	2	3	2	2	13	Blank(s)	Blank(s)	0	Blank(s)	No needle core biopsy/TURP performed	No prostatectomy/autopsy performed	1	0	0	2
5939212	0	77	2	2	1	2	2	3	4	4	3	2	1	1	1	0	2	4	3	2	3	2	2	9	Blank(s)	Blank(s)	0	Blank(s)	No needle core biopsy/TURP performed	No prostatectomy/autopsy performed	1	0	0	2
5949048	0	77	1	1	2	2	2	4	4	2	2	1	1	1	1	0	1	2	3	2	3	2	2	4	Blank(s)	Blank(s)	50	Blank(s)	No needle core biopsy/TURP performed	Primary pattern 3, secondary pattern 4	1	0	0	1
9150018	0	77	3	1	2	2	1	3	4	4	3	2	1	1	1	999	2	4	3	2	3	1	1	39	Distant site(s)/node(s) involved	Distant	0	Distant	No needle core biopsy/TURP performed	No prostatectomy/autopsy performed	1	1	1	2
9150760	0	77	3	3	1	2	1	3	4	4	3	2	1	1	1	2	2	4	3	2	3	2	1	20	Distant site(s)/node(s) involved	Distant	0	Distant	No needle core biopsy/TURP performed	No prostatectomy/autopsy performed	1	0	1	2
9150777	0	77	3	1	2	2	1	4	4	4	1	1	1	1	1	0	1	4	3	2	3	2	1	18	Localized only	Localized	22	Localized/regional (Prostate cases)	No needle core biopsy/TURP performed	No prostatectomy/autopsy performed	1	0	1	2
9165381	0	77	3	1	2	2	1	3	4	4	3	2	1	2	1	0	2	4	1	2	3	1	1	2	Distant site(s)/node(s) involved	Distant	0	Distant	No needle core biopsy/TURP performed	No prostatectomy/autopsy performed	1	1	1	2
9167001	0	77	3	1	2	2	1	3	4	4	3	2	1	1	1	1	2	4	3	2	3	1	1	6	Distant site(s)/node(s) involved	Distant	0	Distant	No needle core biopsy/TURP performed	No prostatectomy/autopsy performed	1	1	1	2
9173319	0	77	3	1	2	2	1	3	4	4	3	2	3	3	3	1	2	4	3	2	3	2	2	69	Distant site(s)/node(s) involved	Distant	0	Distant	No needle core biopsy/TURP performed	No prostatectomy/autopsy performed	1	0	0	2
9181651	0	77	3	1	1	2	2	3	4	4	4	1	1	1	1	0	2	4	3	2	3	1	1	29	Unknown/unstaged/unspecified/DCO	Unknown/unstaged	0	Unstaged	No needle core biopsy/TURP performed	No prostatectomy/autopsy performed	1	1	1	2
9202117	0	77	1	1	1	2	2	3	4	4	3	2	1	1	1	0	2	4	1	2	3	1	1	18	Distant site(s)/node(s) involved	Distant	0	Blank(s)	No needle core biopsy/TURP performed	No prostatectomy/autopsy performed	1	1	1	2
10900637	0	77	1	2	1	2	1	4	4	4	4	#NULL!	3	3	3	999	2	4	3	2	3	1	1	5	Unknown/unstaged/unspecified/DCO	Unknown/unstaged	0	Unstaged	No needle core biopsy/TURP performed	No prostatectomy/autopsy performed	1	1	1	2
10941931	0	77	1	1	1	2	2	4	4	1	1	1	1	1	1	0	1	2	3	2	3	2	2	10	Blank(s)	Blank(s)	70	Blank(s)	No needle core biopsy/TURP performed	Primary pattern 3, secondary pattern 3	1	0	0	1
11026710	0	77	1	1	1	2	1	4	4	2	2	1	1	1	1	3	1	2	3	1	1	1	1	12	Regional lymph nodes involved only	Regional	70	Localized/regional (Prostate cases)	No needle core biopsy/TURP performed	Primary pattern 4, secondary pattern 3	1	1	1	1
11039521	0	77	1	1	1	2	1	3	4	4	4	1	1	1	1	999	3	4	3	2	3	2	1	17	Unknown/unstaged/unspecified/DCO	Unknown/unstaged	0	Unstaged	No needle core biopsy/TURP performed	No prostatectomy/autopsy performed	1	0	1	2
11062399	0	77	1	1	1	2	1	4	4	2	1	1	1	1	1	0	1	2	3	2	3	2	1	60	Localized only	Localized	70	Unstaged	No needle core biopsy/TURP performed	Primary pattern 4, secondary pattern 3	1	0	1	1
11081169	0	77	1	1	1	2	1	3	4	4	3	2	1	1	1	0	2	4	3	2	3	2	1	1	Distant site(s)/node(s) involved	Distant	0	Distant	No needle core biopsy/TURP performed	No prostatectomy/autopsy performed	1	0	1	2
11107821	0	77	1	1	1	2	1	3	4	4	3	2	1	1	1	999	2	4	3	2	3	1	1	1	Distant site(s)/node(s) involved	Distant	0	Distant	No needle core biopsy/TURP performed	No prostatectomy/autopsy performed	1	1	1	2
11108080	0	77	2	2	1	2	1	3	4	4	3	2	1	1	1	1	2	4	3	2	3	1	1	35	Distant site(s)/node(s) involved	Distant	0	Distant	No needle core biopsy/TURP performed	No prostatectomy/autopsy performed	1	1	1	2
11111267	0	77	1	1	1	2	1	4	4	1	1	1	1	1	1	0	1	2	3	2	3	2	2	65	Localized only	Localized	70	Unstaged	No needle core biopsy/TURP performed	Primary pattern 3, secondary pattern 3	1	0	0	1
11128329	0	77	1	1	1	2	1	4	4	4	2	1	1	1	1	0	2	1	3	2	3	2	2	70	Regional lymph nodes involved only	Regional	0	Localized/regional (Prostate cases)	No needle core biopsy/TURP performed	No prostatectomy/autopsy performed	1	0	0	2
11133693	0	77	1	1	1	2	1	3	4	4	3	2	1	1	1	1	2	4	3	1	3	1	1	40	Distant site(s)/node(s) involved	Distant	0	Distant	No needle core biopsy/TURP performed	No prostatectomy/autopsy performed	1	1	1	2
11143118	0	77	1	1	1	2	2	3	4	4	3	2	1	2	1	1	2	4	1	2	3	1	1	2	Distant site(s)/node(s) involved	Distant	0	Distant	No needle core biopsy/TURP performed	No prostatectomy/autopsy performed	1	1	1	2
11145144	0	77	1	1	1	2	2	4	4	2	1	1	1	1	1	0	1	2	3	2	3	2	2	54	Localized only	Localized	70	Localized/regional (Prostate cases)	No needle core biopsy/TURP performed	Primary pattern 3, secondary pattern 4	1	0	0	1
11158852	0	77	1	2	1	2	2	3	4	4	3	1	1	2	1	5	2	4	3	2	3	2	2	52	Distant site(s)/node(s) involved	Distant	0	Distant	No needle core biopsy/TURP performed	No prostatectomy/autopsy performed	1	0	0	2
11167613	0	77	1	1	1	2	2	4	4	2	1	1	1	1	1	7	1	2	3	2	3	2	2	54	Localized only	Localized	70	Localized/regional (Prostate cases)	No needle core biopsy/TURP performed	Primary pattern 4, secondary pattern 3	1	0	0	1
11191911	0	77	1	2	1	2	2	3	4	4	3	2	1	1	1	0	3	4	3	2	3	1	1	22	Distant site(s)/node(s) involved	Distant	0	Blank(s)	No needle core biopsy/TURP performed	No prostatectomy/autopsy performed	1	1	1	2
11205372	0	77	1	1	1	2	1	2	4	4	4	#NULL!	3	3	3	999	2	4	3	2	3	2	1	85	Unknown/unstaged/unspecified/DCO	Unknown/unstaged	0	Unstaged	No needle core biopsy/TURP performed	No prostatectomy/autopsy performed	1	0	1	2
11211813	0	77	1	1	1	2	2	4	4	3	2	1	1	1	1	0	1	2	3	2	3	2	1	4	Regional by direct extension only	Regional	70	Blank(s)	No needle core biopsy/TURP performed	Primary pattern 4, secondary pattern 5	1	0	1	1
11214040	0	77	1	1	1	2	2	3	4	4	3	2	1	1	1	0	2	4	3	2	3	1	1	14	Distant site(s)/node(s) involved	Distant	0	Blank(s)	No needle core biopsy/TURP performed	No prostatectomy/autopsy performed	1	1	1	2
11233249	0	77	1	1	1	2	2	3	4	4	3	2	1	1	1	0	2	4	1	2	3	1	1	8	Distant site(s)/node(s) involved	Distant	0	Blank(s)	No needle core biopsy/TURP performed	No prostatectomy/autopsy performed	1	1	1	2
11252963	0	77	1	2	1	2	2	3	4	4	3	2	1	1	1	1	2	4	3	2	3	1	1	15	Distant site(s)/node(s) involved	Distant	0	Blank(s)	No needle core biopsy/TURP performed	No prostatectomy/autopsy performed	1	1	1	2
11259909	0	77	1	3	1	2	2	3	4	4	3	2	1	1	1	0	2	4	3	2	3	2	2	15	Blank(s)	Blank(s)	0	Blank(s)	No needle core biopsy/TURP performed	No prostatectomy/autopsy performed	1	0	0	2
11271692	0	77	1	1	1	2	2	4	4	4	1	1	1	1	1	0	1	4	3	2	3	2	2	4	Blank(s)	Blank(s)	22	Blank(s)	No needle core biopsy/TURP performed	No prostatectomy/autopsy performed	1	0	0	2
14018370	0	77	1	1	1	2	1	4	4	1	1	1	1	1	1	0	1	1	3	2	3	2	1	11	Localized only	Localized	70	Unstaged	No needle core biopsy/TURP performed	Primary pattern 3, secondary pattern 3	1	0	1	1
14019657	0	77	1	1	1	2	2	4	4	1	1	1	1	1	1	0	1	1	3	2	3	2	2	59	Localized only	Localized	70	Localized/regional (Prostate cases)	No needle core biopsy/TURP performed	Primary pattern 3, secondary pattern 3	1	0	0	1
14138596	0	77	3	3	1	2	1	3	4	4	3	2	1	1	1	0	2	4	3	2	3	1	1	34	Distant site(s)/node(s) involved	Distant	0	Distant	No needle core biopsy/TURP performed	No prostatectomy/autopsy performed	1	1	1	2
14152095	0	77	1	1	1	2	1	3	4	4	3	2	1	1	1	0	2	4	3	1	3	1	1	13	Distant site(s)/node(s) involved	Distant	0	Distant	No needle core biopsy/TURP performed	No prostatectomy/autopsy performed	1	1	1	2
14173482	0	77	3	2	1	2	1	3	4	4	3	2	1	1	1	0	1	4	1	2	1	1	1	19	Distant site(s)/node(s) involved	Distant	90	Distant	No needle core biopsy/TURP performed	No prostatectomy/autopsy performed	1	1	1	2
14175128	0	77	1	2	1	2	1	3	4	4	3	2	1	1	1	0	2	4	3	2	1	2	2	34	Distant site(s)/node(s) involved	Distant	0	Distant	No needle core biopsy/TURP performed	No prostatectomy/autopsy performed	1	0	0	2
14183986	0	77	1	2	1	2	1	3	4	4	3	1	1	1	1	0	1	4	3	2	2	2	2	77	Distant site(s)/node(s) involved	Distant	17	Distant	No needle core biopsy/TURP performed	No prostatectomy/autopsy performed	1	0	0	2
14223724	0	77	4	1	1	2	2	4	4	4	1	1	1	1	1	0	1	4	3	2	3	2	2	12	Localized only	Localized	22	Localized/regional (Prostate cases)	No needle core biopsy/TURP performed	No prostatectomy/autopsy performed	1	0	0	2
14231372	0	77	1	3	1	2	2	4	4	1	1	1	1	1	1	0	1	2	3	2	3	2	1	2	Localized only	Localized	30	Blank(s)	No needle core biopsy/TURP performed	Primary pattern 3, secondary pattern 3	1	0	1	1
14237657	0	77	1	3	1	2	2	4	4	1	1	1	1	1	1	0	1	1	3	2	3	2	2	27	Localized only	Localized	80	Blank(s)	No needle core biopsy/TURP performed	Primary pattern 3, secondary pattern 3	1	0	0	1
14258924	0	77	1	1	1	2	2	3	4	4	3	2	1	1	1	1	2	4	3	2	3	2	2	31	Distant site(s)/node(s) involved	Distant	0	Blank(s)	No needle core biopsy/TURP performed	No prostatectomy/autopsy performed	1	0	0	2
15846712	0	77	1	1	1	2	2	3	4	4	3	2	1	1	2	0	2	4	3	2	3	2	1	2	Blank(s)	Blank(s)	0	Blank(s)	No needle core biopsy/TURP performed	No prostatectomy/autopsy performed	1	0	1	2
15995351	0	77	1	1	1	2	1	4	4	1	1	1	1	1	1	0	1	2	3	2	3	2	1	17	Localized only	Localized	70	Localized/regional (Prostate cases)	No needle core biopsy/TURP performed	Primary pattern 3, secondary pattern 3	1	0	1	1
16218629	0	77	1	1	2	1	2	4	4	4	3	2	1	1	1	999	2	4	3	2	3	2	1	1	Blank(s)	Blank(s)	0	Blank(s)	No needle core biopsy/TURP performed	No prostatectomy/autopsy performed	1	0	1	2
16272159	0	77	1	3	2	1	2	4	4	4	4	#NULL!	3	3	3	999	2	4	3	2	3	2	2	53	Unknown/unstaged/unspecified/DCO	Unknown/unstaged	0	Unstaged	No needle core biopsy/TURP performed	No prostatectomy/autopsy performed	1	0	0	2
16355969	0	77	1	1	2	1	1	3	4	4	2	1	1	1	1	999	2	4	3	2	3	2	1	50	Regional by both direct extension and lymph node involvement	Regional	0	Localized/regional (Prostate cases)	No needle core biopsy/TURP performed	No prostatectomy/autopsy performed	1	0	1	2
16388016	0	77	1	2	1	1	1	3	4	4	3	2	1	1	1	0	2	4	3	2	3	1	1	10	Distant site(s)/node(s) involved	Distant	0	Distant	No needle core biopsy/TURP performed	No prostatectomy/autopsy performed	1	1	1	2
16393124	0	77	1	1	1	2	1	4	4	1	1	1	1	1	1	0	1	2	3	2	3	2	2	110	Localized only	Localized	70	Unstaged	No needle core biopsy/TURP performed	Primary pattern 3, secondary pattern 3	1	0	0	1
16412306	0	77	1	1	1	2	1	3	4	4	3	2	1	1	1	0	2	4	1	2	3	1	1	41	Distant site(s)/node(s) involved	Distant	0	Distant	No needle core biopsy/TURP performed	No prostatectomy/autopsy performed	1	1	1	2
16420713	0	77	1	1	2	1	1	4	4	1	1	1	1	1	1	0	1	4	3	2	3	1	1	20	Localized only	Localized	70	Unstaged	No needle core biopsy/TURP performed	Primary pattern 3, secondary pattern 3	1	1	1	1
16423195	0	77	2	2	2	1	1	3	4	4	3	2	1	1	1	0	2	4	3	2	3	1	1	17	Distant site(s)/node(s) involved	Distant	0	Distant	No needle core biopsy/TURP performed	No prostatectomy/autopsy performed	1	1	1	2
16428190	0	77	1	2	2	1	1	3	4	4	3	2	1	1	1	0	2	4	3	2	3	1	1	35	Distant site(s)/node(s) involved	Distant	0	Distant	No needle core biopsy/TURP performed	No prostatectomy/autopsy performed	1	1	1	2
16470227	0	77	3	1	2	1	1	3	4	4	3	2	1	1	1	0	2	4	3	2	3	1	1	3	Distant site(s)/node(s) involved	Distant	0	Distant	No needle core biopsy/TURP performed	No prostatectomy/autopsy performed	1	1	1	2
16498169	0	77	1	2	1	1	1	3	4	4	3	2	1	1	1	1	2	4	3	2	3	1	1	7	Distant site(s)/node(s) involved	Distant	0	Distant	No needle core biopsy/TURP performed	No prostatectomy/autopsy performed	1	1	1	2
16500402	0	77	1	1	1	2	1	3	4	4	3	2	1	1	1	0	2	4	3	2	3	1	1	4	Distant site(s)/node(s) involved	Distant	0	Distant	No needle core biopsy/TURP performed	No prostatectomy/autopsy performed	1	1	1	2
16514040	0	77	1	1	2	1	2	4	4	2	1	1	1	1	1	0	1	1	3	2	3	2	2	10	Blank(s)	Blank(s)	70	Blank(s)	No needle core biopsy/TURP performed	Primary pattern 4, secondary pattern 3	1	0	0	1
16522335	0	77	1	1	1	2	1	3	4	4	3	2	1	1	1	0	2	4	3	2	3	1	1	9	Distant site(s)/node(s) involved	Distant	0	Distant	No needle core biopsy/TURP performed	No prostatectomy/autopsy performed	1	1	1	2
16549256	0	77	1	1	1	2	1	3	4	4	3	2	1	1	1	0	2	4	3	2	3	1	1	19	Distant site(s)/node(s) involved	Distant	0	Distant	No needle core biopsy/TURP performed	No prostatectomy/autopsy performed	1	1	1	2
16556643	0	77	1	1	1	2	1	4	4	4	3	#NULL!	3	2	3	999	2	4	3	2	3	1	1	71	Distant site(s)/node(s) involved	Distant	0	Distant	No needle core biopsy/TURP performed	No prostatectomy/autopsy performed	1	1	1	2
16559254	0	77	1	1	1	1	1	4	4	1	1	1	1	1	1	0	1	2	3	2	3	2	1	13	Localized only	Localized	70	Unstaged	No needle core biopsy/TURP performed	Primary pattern 3, secondary pattern 3	1	0	1	1
16595422	0	77	1	2	2	1	1	3	4	4	3	2	1	1	1	0	2	4	3	2	3	1	1	18	Distant site(s)/node(s) involved	Distant	0	Distant	No needle core biopsy/TURP performed	No prostatectomy/autopsy performed	1	1	1	2
16601191	0	77	1	1	1	2	2	3	4	4	3	2	1	1	1	0	2	4	3	2	3	2	2	59	Distant site(s)/node(s) involved	Distant	0	Distant	No needle core biopsy/TURP performed	No prostatectomy/autopsy performed	1	0	0	2
16609498	0	77	2	2	2	1	2	4	4	4	2	1	1	1	1	999	2	4	3	2	3	2	2	56	Regional by direct extension only	Regional	0	Localized/regional (Prostate cases)	No needle core biopsy/TURP performed	No prostatectomy/autopsy performed	1	0	0	2
16628293	0	77	1	1	2	1	2	3	4	4	3	2	1	1	1	0	2	4	3	2	3	1	1	5	Distant site(s)/node(s) involved	Distant	0	Distant	No needle core biopsy/TURP performed	No prostatectomy/autopsy performed	1	1	1	2
16644365	0	77	1	2	2	1	2	3	4	4	3	2	1	1	1	999	2	4	3	2	3	2	2	16	Blank(s)	Blank(s)	0	Blank(s)	No needle core biopsy/TURP performed	No prostatectomy/autopsy performed	1	0	0	2
16669732	0	77	1	1	2	1	2	3	4	4	3	2	1	1	1	0	2	4	1	2	3	2	2	43	Distant site(s)/node(s) involved	Distant	0	Blank(s)	No needle core biopsy/TURP performed	No prostatectomy/autopsy performed	1	0	0	2
16674899	0	77	2	2	2	1	2	3	4	4	3	1	1	1	1	1	2	4	3	2	2	1	1	24	Distant site(s)/node(s) involved	Distant	0	Blank(s)	No needle core biopsy/TURP performed	No prostatectomy/autopsy performed	1	1	1	2
16743959	0	77	1	3	2	1	2	4	4	2	1	1	1	1	1	0	1	2	3	2	3	2	2	6	Blank(s)	Blank(s)	70	Blank(s)	No needle core biopsy/TURP performed	Primary pattern 3, secondary pattern 4	1	0	0	1
16745365	0	77	1	1	1	2	2	4	4	4	3	2	3	3	2	999	2	4	3	2	3	2	2	27	Distant site(s)/node(s) involved	Distant	0	Blank(s)	No needle core biopsy/TURP performed	No prostatectomy/autopsy performed	1	0	0	2
16753724	0	77	1	1	2	1	2	3	4	4	3	2	1	1	1	0	2	3	1	2	1	1	1	20	Blank(s)	Blank(s)	0	Blank(s)	No needle core biopsy/TURP performed	No prostatectomy/autopsy performed	1	1	1	2
16756583	0	77	2	2	2	1	2	3	4	4	3	2	1	1	1	0	2	4	1	2	3	2	2	24	Distant site(s)/node(s) involved	Distant	0	Blank(s)	No needle core biopsy/TURP performed	No prostatectomy/autopsy performed	1	0	0	2
16775492	0	77	1	2	2	1	2	3	4	4	3	2	1	1	1	0	2	4	3	2	3	2	2	19	Blank(s)	Blank(s)	0	Blank(s)	No needle core biopsy/TURP performed	No prostatectomy/autopsy performed	1	0	0	2
16789206	0	77	1	2	2	1	2	3	4	4	3	2	1	1	1	1	2	4	3	2	3	2	2	18	Blank(s)	Blank(s)	0	Blank(s)	No needle core biopsy/TURP performed	No prostatectomy/autopsy performed	1	0	0	2
16814020	0	77	1	1	2	1	2	4	4	1	1	1	1	1	1	0	1	2	3	2	3	2	1	3	Blank(s)	Blank(s)	50	Blank(s)	No needle core biopsy/TURP performed	Primary pattern 3, secondary pattern 3	1	0	1	1
16837198	0	77	1	2	2	1	2	3	4	4	3	2	1	1	1	999	2	4	3	2	3	2	2	15	Blank(s)	Blank(s)	0	Blank(s)	No needle core biopsy/TURP performed	No prostatectomy/autopsy performed	1	0	0	2
20183102	0	77	1	1	2	2	1	3	4	4	3	2	1	1	1	1	2	4	3	2	3	1	1	17	Distant site(s)/node(s) involved	Distant	0	Distant	No needle core biopsy/TURP performed	No prostatectomy/autopsy performed	1	1	1	2
20235907	0	77	1	1	1	2	1	4	4	1	1	1	1	1	1	0	1	1	3	2	3	1	1	6	Localized only	Localized	70	Unstaged	No needle core biopsy/TURP performed	Primary pattern 3, secondary pattern 3	1	1	1	1
20240140	0	77	1	1	1	1	1	4	4	2	1	1	1	1	1	0	1	1	3	2	3	2	1	39	Localized only	Localized	70	Unstaged	No needle core biopsy/TURP performed	Primary pattern 3, secondary pattern 4	1	0	1	1
20256213	0	77	3	1	1	2	1	3	4	4	3	2	1	1	1	0	2	4	1	2	2	2	2	69	Distant site(s)/node(s) involved	Distant	0	Distant	No needle core biopsy/TURP performed	No prostatectomy/autopsy performed	1	0	0	2
20270753	0	77	1	3	1	2	2	4	4	1	1	1	1	1	1	0	1	2	3	2	3	2	2	35	Localized only	Localized	70	Blank(s)	No needle core biopsy/TURP performed	Primary pattern 3, secondary pattern 3	1	0	0	1
20308945	0	77	1	1	1	2	2	3	4	4	3	2	1	1	1	0	2	4	1	2	3	2	2	37	Distant site(s)/node(s) involved	Distant	0	Blank(s)	No needle core biopsy/TURP performed	No prostatectomy/autopsy performed	1	0	0	2
20313593	0	77	1	1	1	2	2	4	4	1	1	1	1	1	1	0	1	2	3	2	3	2	2	30	Localized only	Localized	70	Blank(s)	No needle core biopsy/TURP performed	Primary pattern 3, secondary pattern 3	1	0	0	1
20314084	0	77	1	1	2	1	2	4	4	2	1	1	1	1	1	0	1	4	3	2	3	2	2	36	Localized only	Localized	30	Blank(s)	No needle core biopsy/TURP performed	Primary pattern 3, secondary pattern 4	1	0	0	1
20336694	0	77	1	2	2	1	2	3	4	4	3	2	1	1	1	0	2	4	3	2	3	2	1	21	Distant site(s)/node(s) involved	Distant	0	Blank(s)	No needle core biopsy/TURP performed	No prostatectomy/autopsy performed	1	0	1	2
20368861	0	77	1	1	2	2	2	3	4	4	3	2	1	1	1	0	2	4	3	2	3	1	1	2	Blank(s)	Blank(s)	0	Blank(s)	No needle core biopsy/TURP performed	No prostatectomy/autopsy performed	1	1	1	2
21960031	0	77	2	1	1	1	1	3	4	4	3	2	1	1	1	0	2	3	3	2	1	2	2	84	Distant site(s)/node(s) involved	Distant	0	Distant	No needle core biopsy/TURP performed	No prostatectomy/autopsy performed	1	0	0	2
22063597	0	77	1	1	1	1	1	4	4	1	1	1	1	1	1	0	1	2	3	2	3	2	2	97	Localized only	Localized	70	Localized/regional (Prostate cases)	No needle core biopsy/TURP performed	Primary pattern 3, secondary pattern 3	1	0	0	1
22198908	0	77	1	1	1	1	2	4	4	1	1	1	1	1	1	0	1	4	3	2	3	2	2	44	Localized only	Localized	30	Blank(s)	No needle core biopsy/TURP performed	Primary pattern 3, secondary pattern 3	1	0	0	1
22235701	0	77	2	3	1	1	2	3	4	4	4	#NULL!	3	3	3	999	2	4	3	2	3	2	1	1	Unknown/unstaged/unspecified/DCO	Unknown/unstaged	0	Blank(s)	No needle core biopsy/TURP performed	No prostatectomy/autopsy performed	1	0	1	2
22303627	0	77	1	2	2	1	2	3	4	4	3	2	1	1	1	0	2	4	1	1	2	2	2	10	Blank(s)	Blank(s)	0	Blank(s)	No needle core biopsy/TURP performed	No prostatectomy/autopsy performed	1	0	0	2
22319932	0	77	2	1	2	1	2	4	4	4	3	2	1	1	1	0	2	4	3	2	3	2	2	1	Blank(s)	Blank(s)	0	Blank(s)	No needle core biopsy/TURP performed	No prostatectomy/autopsy performed	1	0	0	2
22326967	0	77	1	1	2	1	2	3	4	4	3	2	1	1	1	3	2	4	1	1	3	2	2	2	Blank(s)	Blank(s)	0	Blank(s)	No needle core biopsy/TURP performed	No prostatectomy/autopsy performed	1	0	0	2
1260557	0	76	1	1	2	1	1	3	4	4	3	2	2	2	2	0	2	4	1	2	3	1	1	7	Distant site(s)/node(s) involved	Distant	0	Distant	No needle core biopsy/TURP performed	No prostatectomy/autopsy performed	1	1	1	2
1263826	0	76	3	1	2	1	1	3	4	4	3	2	1	1	1	0	2	4	3	2	3	2	1	59	Distant site(s)/node(s) involved	Distant	0	Distant	No needle core biopsy/TURP performed	No prostatectomy/autopsy performed	1	0	1	2
1278447	0	76	2	2	2	1	1	3	4	4	3	2	1	1	1	0	2	4	3	2	1	1	1	71	Distant site(s)/node(s) involved	Distant	0	Distant	No needle core biopsy/TURP performed	No prostatectomy/autopsy performed	1	1	1	2
1278628	0	76	1	1	2	1	2	3	4	4	3	2	1	1	1	1	2	4	1	2	3	2	2	11	Distant site(s)/node(s) involved	Distant	0	Blank(s)	No needle core biopsy/TURP performed	No prostatectomy/autopsy performed	1	0	0	2
1280960	0	76	1	2	2	1	1	4	4	1	1	1	1	1	1	0	1	2	3	2	3	2	2	76	Localized only	Localized	70	Localized/regional (Prostate cases)	No needle core biopsy/TURP performed	Primary pattern 3, secondary pattern 3	1	0	0	1
1336633	0	76	1	1	2	1	1	3	4	4	3	2	1	1	1	1	2	4	3	1	3	1	1	22	Distant site(s)/node(s) involved	Distant	0	Distant	No needle core biopsy/TURP performed	No prostatectomy/autopsy performed	1	1	1	2
1347318	0	76	1	1	2	1	1	3	4	4	3	2	1	1	1	1	2	4	3	2	3	1	1	14	Distant site(s)/node(s) involved	Distant	0	Distant	No needle core biopsy/TURP performed	No prostatectomy/autopsy performed	1	1	1	2
1375519	0	76	3	1	2	1	2	3	4	4	3	2	1	1	1	0	2	4	1	2	3	1	1	41	Distant site(s)/node(s) involved	Distant	0	Distant	No needle core biopsy/TURP performed	No prostatectomy/autopsy performed	1	1	1	2
1382982	0	76	3	1	2	1	2	3	4	4	3	2	1	1	1	0	2	4	1	2	1	2	2	50	Distant site(s)/node(s) involved	Distant	0	Distant	No needle core biopsy/TURP performed	No prostatectomy/autopsy performed	1	0	0	2
1393968	0	76	2	1	2	1	2	3	4	4	3	2	1	1	1	0	2	4	1	2	3	1	1	18	Distant site(s)/node(s) involved	Distant	0	Blank(s)	No needle core biopsy/TURP performed	No prostatectomy/autopsy performed	1	1	1	2
1406465	0	76	3	1	2	1	2	4	4	2	1	1	1	1	1	0	1	2	3	2	3	2	2	29	Localized only	Localized	70	Blank(s)	No needle core biopsy/TURP performed	Primary pattern 3, secondary pattern 4	1	0	0	1
1409609	0	76	3	1	2	1	2	3	4	4	3	1	1	1	1	0	2	4	3	2	3	1	1	26	Distant site(s)/node(s) involved	Distant	0	Blank(s)	No needle core biopsy/TURP performed	No prostatectomy/autopsy performed	1	1	1	2
1411347	0	76	1	3	2	1	2	4	4	1	1	1	1	1	1	0	1	2	3	2	3	2	2	29	Localized only	Localized	50	Blank(s)	No needle core biopsy/TURP performed	Primary pattern 3, secondary pattern 3	1	0	0	1
1439820	0	76	1	2	2	1	2	3	4	4	3	2	1	1	1	0	2	4	3	2	2	1	1	22	Distant site(s)/node(s) involved	Distant	0	Blank(s)	No needle core biopsy/TURP performed	No prostatectomy/autopsy performed	1	1	1	2
1441911	0	76	1	2	2	1	2	3	4	4	3	2	1	1	1	0	2	4	3	2	3	2	2	33	Distant site(s)/node(s) involved	Distant	0	Blank(s)	No needle core biopsy/TURP performed	No prostatectomy/autopsy performed	1	0	0	2
1453577	0	76	1	2	2	1	2	3	4	4	3	2	1	1	1	1	2	4	3	1	3	1	1	36	Distant site(s)/node(s) involved	Distant	0	Blank(s)	No needle core biopsy/TURP performed	No prostatectomy/autopsy performed	1	1	1	2
1494414	0	76	1	2	2	1	2	3	4	4	3	2	1	1	2	1	2	4	3	2	3	1	1	5	Blank(s)	Blank(s)	0	Blank(s)	No needle core biopsy/TURP performed	No prostatectomy/autopsy performed	1	1	1	2
1494945	0	76	1	1	2	1	2	4	4	4	1	1	1	1	1	0	1	4	3	2	3	2	2	23	Blank(s)	Blank(s)	22	Blank(s)	No needle core biopsy/TURP performed	No prostatectomy/autopsy performed	1	0	0	2
1528751	0	76	1	3	2	1	2	3	4	4	3	2	1	1	1	0	2	4	3	2	3	2	2	13	Blank(s)	Blank(s)	0	Blank(s)	No needle core biopsy/TURP performed	No prostatectomy/autopsy performed	1	0	0	2
1530162	0	76	3	1	2	1	2	4	4	4	3	2	1	1	1	1	1	4	3	2	2	2	2	12	Blank(s)	Blank(s)	22	Blank(s)	No needle core biopsy/TURP performed	No prostatectomy/autopsy performed	1	0	0	2
1534682	0	76	1	2	2	1	2	3	4	4	4	1	1	1	1	1	2	4	3	2	3	2	2	7	Blank(s)	Blank(s)	0	Blank(s)	No needle core biopsy/TURP performed	No prostatectomy/autopsy performed	1	0	0	2
1558779	0	76	1	3	2	1	2	3	4	4	3	2	1	1	1	0	2	4	3	2	3	2	2	6	Blank(s)	Blank(s)	0	Blank(s)	No needle core biopsy/TURP performed	No prostatectomy/autopsy performed	1	0	0	2
1573081	0	76	1	2	2	1	2	3	4	4	3	2	1	1	2	1	2	4	3	2	3	2	2	3	Blank(s)	Blank(s)	0	Blank(s)	No needle core biopsy/TURP performed	No prostatectomy/autopsy performed	1	0	0	2
1579493	0	76	1	2	2	1	2	3	4	4	3	2	1	1	1	0	2	4	1	1	2	2	2	1	Blank(s)	Blank(s)	0	Blank(s)	No needle core biopsy/TURP performed	No prostatectomy/autopsy performed	1	0	0	2
5241398	0	76	1	1	2	2	1	4	4	2	1	1	1	1	1	0	1	2	3	2	3	2	1	24	Localized only	Localized	70	Unstaged	No needle core biopsy/TURP performed	Primary pattern 3, secondary pattern 4	1	0	1	1
5563028	0	76	1	3	2	1	1	4	4	1	1	1	1	1	1	1	1	2	3	2	3	1	1	17	Localized only	Localized	70	Localized/regional (Prostate cases)	No needle core biopsy/TURP performed	Primary pattern 3, secondary pattern 3	1	1	1	1
5583768	0	76	1	1	2	1	1	4	4	1	1	1	1	1	1	0	1	4	3	2	3	2	1	41	Localized only	Localized	70	Unstaged	No needle core biopsy/TURP performed	Primary pattern 3, secondary pattern 3	1	0	1	1
5584822	0	76	2	2	2	2	2	3	4	4	3	2	2	1	1	0	2	4	1	2	3	2	2	4	Blank(s)	Blank(s)	0	Blank(s)	No needle core biopsy/TURP performed	No prostatectomy/autopsy performed	1	0	0	2
5629986	0	76	1	1	2	2	1	4	4	2	1	1	1	1	1	0	1	2	3	2	3	2	2	88	Localized only	Localized	70	Unstaged	No needle core biopsy/TURP performed	Primary pattern 3, secondary pattern 4	1	0	0	1
5680109	0	76	1	1	2	1	1	4	4	1	1	1	1	1	1	0	1	2	3	2	3	2	2	87	Localized only	Localized	50	Unstaged	No needle core biopsy/TURP performed	Primary pattern 3, secondary pattern 3	1	0	0	1
5731207	0	76	1	1	2	2	1	3	4	4	3	2	1	1	1	2	2	4	3	2	3	1	1	15	Distant site(s)/node(s) involved	Distant	0	Distant	No needle core biopsy/TURP performed	No prostatectomy/autopsy performed	1	1	1	2
5764248	0	76	1	1	2	2	1	4	4	1	1	1	1	1	1	0	1	2	3	2	3	2	1	35	Localized only	Localized	70	Unstaged	No needle core biopsy/TURP performed	Primary pattern 3, secondary pattern 3	1	0	1	1
5841408	0	76	1	2	2	1	2	4	4	1	2	1	1	1	1	0	1	2	3	2	3	2	2	35	Regional by direct extension only	Regional	70	Blank(s)	No needle core biopsy/TURP performed	Primary pattern 3, secondary pattern 3	1	0	0	1
5864183	0	76	1	2	2	1	2	3	4	4	3	2	1	1	1	1	2	4	3	2	3	1	1	27	Distant site(s)/node(s) involved	Distant	0	Blank(s)	No needle core biopsy/TURP performed	No prostatectomy/autopsy performed	1	1	1	2
5874952	0	76	1	1	2	2	2	3	4	4	3	2	1	1	2	0	2	4	3	2	3	1	1	9	Distant site(s)/node(s) involved	Distant	0	Blank(s)	No needle core biopsy/TURP performed	No prostatectomy/autopsy performed	1	1	1	2
5899518	0	76	1	1	2	2	2	4	4	1	1	1	1	1	1	0	1	2	3	2	3	2	2	8	Blank(s)	Blank(s)	70	Blank(s)	No needle core biopsy/TURP performed	Primary pattern 3, secondary pattern 3	1	0	0	1
9110203	0	76	3	1	2	2	1	4	4	3	2	1	1	1	1	0	1	2	3	2	3	2	2	113	Regional by direct extension only	Regional	70	Localized/regional (Prostate cases)	No needle core biopsy/TURP performed	Primary pattern 4, secondary pattern 5	1	0	0	1
9125251	0	76	1	1	2	2	1	3	4	4	3	2	1	1	1	2	2	4	3	2	3	1	1	53	Distant site(s)/node(s) involved	Distant	0	Distant	No needle core biopsy/TURP performed	No prostatectomy/autopsy performed	1	1	1	2
9131374	0	76	1	1	2	2	1	4	4	1	1	1	1	1	1	0	1	2	3	2	3	2	2	75	Localized only	Localized	50	Unstaged	No needle core biopsy/TURP performed	Primary pattern 3, secondary pattern 3	1	0	0	1
9134599	0	76	1	2	2	2	1	3	4	4	3	2	1	1	1	0	2	4	1	2	3	2	1	1	Distant site(s)/node(s) involved	Distant	0	Distant	No needle core biopsy/TURP performed	No prostatectomy/autopsy performed	1	0	1	2
9147492	0	76	3	1	1	2	1	4	4	4	3	2	2	1	1	0	2	4	3	2	3	1	1	16	Distant site(s)/node(s) involved	Distant	0	Distant	No needle core biopsy/TURP performed	No prostatectomy/autopsy performed	1	1	1	2
9172695	0	76	1	1	1	2	2	4	4	2	1	1	1	1	1	0	1	2	3	2	3	2	1	12	Blank(s)	Blank(s)	50	Blank(s)	No needle core biopsy/TURP performed	Primary pattern 3, secondary pattern 4	1	0	1	1
9181114	0	76	2	2	2	2	1	4	4	4	3	#NULL!	3	3	3	999	2	4	3	2	3	1	1	9	Distant site(s)/node(s) involved	Distant	0	Distant	No needle core biopsy/TURP performed	No prostatectomy/autopsy performed	1	1	1	2
9201618	0	76	3	1	2	2	2	4	4	2	1	1	1	1	1	0	1	2	3	2	3	2	1	3	Localized only	Localized	70	Blank(s)	No needle core biopsy/TURP performed	Primary pattern 3, secondary pattern 4	1	0	1	1
9219554	0	76	1	2	2	2	2	3	4	4	3	2	1	1	1	1	2	4	3	2	3	2	2	10	Blank(s)	Blank(s)	0	Blank(s)	No needle core biopsy/TURP performed	No prostatectomy/autopsy performed	1	0	0	2
10533604	0	76	1	1	1	2	2	3	4	4	3	2	1	1	1	1	2	4	3	2	3	1	1	1	Blank(s)	Blank(s)	0	Blank(s)	No needle core biopsy/TURP performed	No prostatectomy/autopsy performed	1	1	1	2
10676205	0	76	1	2	1	2	2	4	4	2	1	1	1	1	1	0	1	2	3	2	3	2	2	41	Localized only	Localized	70	Blank(s)	No needle core biopsy/TURP performed	Primary pattern 3, secondary pattern 4	1	0	0	1
10818980	0	76	1	1	1	2	1	4	4	1	1	1	1	1	1	0	1	2	3	2	3	2	1	19	Localized only	Localized	50	Localized/regional (Prostate cases)	No needle core biopsy/TURP performed	Primary pattern 3, secondary pattern 3	1	0	1	1
10820159	0	76	1	1	1	2	1	3	4	4	3	2	1	1	1	999	2	4	3	2	3	1	1	54	Distant site(s)/node(s) involved	Distant	0	Distant	No needle core biopsy/TURP performed	No prostatectomy/autopsy performed	1	1	1	2
10952655	0	76	1	1	1	2	1	4	4	1	1	1	1	1	1	0	1	2	3	2	3	2	2	76	Localized only	Localized	50	Localized/regional (Prostate cases)	No needle core biopsy/TURP performed	Primary pattern 3, secondary pattern 3	1	0	0	1
10974487	0	76	1	1	1	2	1	4	4	1	1	1	1	1	1	0	1	2	3	2	3	2	2	111	Localized only	Localized	70	Localized/regional (Prostate cases)	No needle core biopsy/TURP performed	Primary pattern 3, secondary pattern 3	1	0	0	1
11000785	0	76	1	2	1	2	1	3	4	4	3	2	1	1	1	0	2	4	3	2	3	1	1	8	Distant site(s)/node(s) involved	Distant	0	Distant	No needle core biopsy/TURP performed	No prostatectomy/autopsy performed	1	1	1	2
11001022	0	76	1	1	1	2	1	3	4	4	3	2	1	1	1	0	2	4	1	2	3	1	1	29	Distant site(s)/node(s) involved	Distant	0	Distant	No needle core biopsy/TURP performed	No prostatectomy/autopsy performed	1	1	1	2
11003742	0	76	2	1	1	2	2	4	4	4	1	1	1	1	1	999	2	4	3	2	3	1	1	3	Blank(s)	Blank(s)	0	Blank(s)	No needle core biopsy/TURP performed	No prostatectomy/autopsy performed	1	1	1	2
11013207	0	76	1	1	1	2	2	4	4	1	1	1	1	1	1	0	1	2	3	2	3	2	2	58	Localized only	Localized	70	Unstaged	No needle core biopsy/TURP performed	Primary pattern 3, secondary pattern 3	1	0	0	1
11027994	0	76	1	1	1	2	1	3	4	4	3	2	1	1	1	1	2	4	3	2	3	1	1	29	Distant site(s)/node(s) involved	Distant	0	Distant	No needle core biopsy/TURP performed	No prostatectomy/autopsy performed	1	1	1	2
11035586	0	76	1	1	1	2	1	3	4	4	3	2	1	1	1	1	2	4	3	2	3	1	1	11	Distant site(s)/node(s) involved	Distant	0	Distant	No needle core biopsy/TURP performed	No prostatectomy/autopsy performed	1	1	1	2
11103884	0	76	1	2	1	2	1	3	4	4	3	2	1	1	3	0	3	4	1	2	3	1	1	6	Distant site(s)/node(s) involved	Distant	0	Distant	No needle core biopsy/TURP performed	No prostatectomy/autopsy performed	1	1	1	2
11136249	0	76	1	2	1	2	2	4	4	1	1	1	1	1	1	0	1	2	3	2	3	2	2	56	Localized only	Localized	70	Unstaged	No needle core biopsy/TURP performed	Primary pattern 3, secondary pattern 3	1	0	0	1
11142310	0	76	1	2	1	2	2	3	4	4	3	2	1	1	1	1	2	4	3	1	3	2	2	18	Blank(s)	Blank(s)	0	Blank(s)	No needle core biopsy/TURP performed	No prostatectomy/autopsy performed	1	0	0	2
11150272	0	76	1	1	1	2	1	3	4	4	3	2	1	1	1	0	2	4	3	2	3	1	1	37	Distant site(s)/node(s) involved	Distant	0	Distant	No needle core biopsy/TURP performed	No prostatectomy/autopsy performed	1	1	1	2
11159164	0	76	1	1	1	2	2	4	4	2	1	1	1	1	1	0	1	2	3	2	3	2	1	31	Localized only	Localized	70	Unstaged	No needle core biopsy/TURP performed	Primary pattern 3, secondary pattern 4	1	0	1	1
11185749	0	76	1	1	1	2	2	3	4	4	3	2	1	1	1	999	2	4	3	2	3	1	1	2	Distant site(s)/node(s) involved	Distant	0	Distant	No needle core biopsy/TURP performed	No prostatectomy/autopsy performed	1	1	1	2
11186606	0	76	1	1	1	2	2	4	4	2	1	1	1	1	1	0	1	2	3	2	3	2	1	25	Localized only	Localized	70	Blank(s)	No needle core biopsy/TURP performed	Primary pattern 3, secondary pattern 4	1	0	1	1
11193955	0	76	1	1	1	2	2	4	4	4	1	1	1	1	1	0	1	4	3	2	3	2	2	40	Localized only	Localized	22	Blank(s)	No needle core biopsy/TURP performed	No prostatectomy/autopsy performed	1	0	0	2
11221322	0	76	1	1	1	2	2	4	4	1	1	1	1	1	1	0	1	2	3	2	3	2	2	28	Localized only	Localized	70	Blank(s)	No needle core biopsy/TURP performed	Primary pattern 3, secondary pattern 3	1	0	0	1
11223592	0	76	1	1	1	2	2	3	4	4	3	2	1	1	3	0	2	4	3	2	3	1	1	7	Distant site(s)/node(s) involved	Distant	0	Blank(s)	No needle core biopsy/TURP performed	No prostatectomy/autopsy performed	1	1	1	2
11239150	0	76	1	2	1	2	2	3	4	4	3	2	1	1	1	0	2	4	3	2	3	2	2	38	Distant site(s)/node(s) involved	Distant	0	Blank(s)	No needle core biopsy/TURP performed	No prostatectomy/autopsy performed	1	0	0	2
11239720	0	76	1	1	1	2	2	3	4	4	3	2	1	1	1	1	2	4	3	2	3	1	1	38	Distant site(s)/node(s) involved	Distant	0	Distant	No needle core biopsy/TURP performed	No prostatectomy/autopsy performed	1	1	1	2
11266998	0	76	1	1	1	2	2	3	4	4	3	2	1	1	1	0	2	4	3	2	3	2	1	7	Distant site(s)/node(s) involved	Distant	0	Blank(s)	No needle core biopsy/TURP performed	No prostatectomy/autopsy performed	1	0	1	2
11273050	0	76	1	1	1	2	2	3	4	4	3	2	1	1	1	0	2	4	3	1	2	2	2	15	Blank(s)	Blank(s)	0	Blank(s)	No needle core biopsy/TURP performed	No prostatectomy/autopsy performed	1	0	0	2
11306179	0	76	1	1	1	2	2	3	4	4	3	2	1	1	1	1	2	4	3	2	3	2	2	3	Blank(s)	Blank(s)	0	Blank(s)	No needle core biopsy/TURP performed	No prostatectomy/autopsy performed	1	0	0	2
13847995	0	76	1	1	1	2	1	4	4	3	1	1	1	1	1	0	1	4	1	1	2	1	1	38	Localized only	Localized	30	Unstaged	No needle core biopsy/TURP performed	Primary pattern 4, secondary pattern 5	1	1	1	1
14141776	0	76	1	1	1	2	1	3	4	4	3	2	2	3	3	999	2	4	3	2	3	1	1	8	Distant site(s)/node(s) involved	Distant	0	Distant	No needle core biopsy/TURP performed	No prostatectomy/autopsy performed	1	1	1	2
14161092	0	76	1	2	1	2	1	3	4	4	3	2	1	1	1	0	2	4	3	2	3	1	1	9	Distant site(s)/node(s) involved	Distant	0	Distant	No needle core biopsy/TURP performed	No prostatectomy/autopsy performed	1	1	1	2
14183627	0	76	1	1	1	2	1	3	4	4	3	2	1	1	1	1	2	4	3	2	3	1	1	68	Distant site(s)/node(s) involved	Distant	0	Distant	No needle core biopsy/TURP performed	No prostatectomy/autopsy performed	1	1	1	2
14188807	0	76	1	1	1	2	1	3	4	4	3	2	1	1	1	0	3	4	1	2	3	1	1	16	Distant site(s)/node(s) involved	Distant	0	Distant	No needle core biopsy/TURP performed	No prostatectomy/autopsy performed	1	1	1	2
14226405	0	76	1	2	1	2	2	4	4	4	4	#NULL!	3	3	3	0	2	4	3	1	3	1	1	19	Unknown/unstaged/unspecified/DCO	Unknown/unstaged	0	Blank(s)	No needle core biopsy/TURP performed	No prostatectomy/autopsy performed	1	1	1	2
14241703	0	76	1	1	1	2	2	3	4	4	3	2	1	1	1	0	2	4	3	2	3	1	1	5	Distant site(s)/node(s) involved	Distant	0	Blank(s)	No needle core biopsy/TURP performed	No prostatectomy/autopsy performed	1	1	1	2
14242042	0	76	1	2	1	2	2	4	4	4	1	1	1	1	1	0	1	4	3	2	3	1	1	10	Localized only	Localized	22	Blank(s)	No needle core biopsy/TURP performed	No prostatectomy/autopsy performed	1	1	1	2
14254768	0	76	1	2	1	2	2	2	4	4	3	2	1	1	1	1	2	4	3	1	3	2	2	18	Blank(s)	Blank(s)	0	Blank(s)	No needle core biopsy/TURP performed	No prostatectomy/autopsy performed	1	0	0	2
15514575	0	76	1	2	2	1	1	4	4	1	1	1	1	1	1	0	1	2	3	2	3	2	2	79	Localized only	Localized	50	Localized/regional (Prostate cases)	No needle core biopsy/TURP performed	Primary pattern 3, secondary pattern 3	1	0	0	1
16234325	0	76	1	1	2	1	1	4	4	1	1	1	1	1	1	0	1	1	3	2	3	1	1	39	Localized only	Localized	70	Localized/regional (Prostate cases)	No needle core biopsy/TURP performed	Primary pattern 3, secondary pattern 3	1	1	1	1
16326297	0	76	1	1	1	2	1	4	4	1	1	1	1	1	1	0	1	2	3	2	3	2	1	1	Localized only	Localized	50	Unstaged	No needle core biopsy/TURP performed	Primary pattern 3, secondary pattern 3	1	0	1	1
16415771	0	76	1	1	2	1	1	4	4	1	1	1	1	1	1	0	1	4	3	2	3	2	2	113	Localized only	Localized	30	Unstaged	No needle core biopsy/TURP performed	Primary pattern 3, secondary pattern 3	1	0	0	1
16432945	0	76	1	1	1	2	1	4	4	4	3	2	1	1	1	999	2	4	3	2	3	1	1	7	Distant site(s)/node(s) involved	Distant	0	Distant	No needle core biopsy/TURP performed	No prostatectomy/autopsy performed	1	1	1	2
16475360	0	76	1	2	1	2	1	3	4	4	1	#NULL!	3	3	3	999	2	4	3	2	3	2	1	81	Localized only	Localized	0	Localized/regional (Prostate cases)	No needle core biopsy/TURP performed	No prostatectomy/autopsy performed	1	0	1	2
16488277	0	76	1	2	1	2	1	3	4	4	3	2	1	1	1	0	2	4	1	2	1	1	1	51	Distant site(s)/node(s) involved	Distant	0	Distant	No needle core biopsy/TURP performed	No prostatectomy/autopsy performed	1	1	1	2
16509587	0	76	1	1	2	1	1	4	4	1	1	1	1	1	1	0	1	2	3	2	3	2	2	64	Localized only	Localized	70	Localized/regional (Prostate cases)	No needle core biopsy/TURP performed	Primary pattern 3, secondary pattern 3	1	0	0	1
16535232	0	76	1	1	2	1	1	3	4	4	3	2	1	1	1	999	2	4	3	2	3	1	1	1	Distant site(s)/node(s) involved	Distant	0	Distant	No needle core biopsy/TURP performed	No prostatectomy/autopsy performed	1	1	1	2
16549942	0	76	1	2	1	2	1	3	4	4	3	2	1	1	2	0	2	4	1	2	3	2	2	74	Distant site(s)/node(s) involved	Distant	0	Distant	No needle core biopsy/TURP performed	No prostatectomy/autopsy performed	1	0	0	2
16600415	0	76	1	1	2	1	2	3	4	4	3	1	1	1	1	2	2	4	3	2	3	2	2	59	Distant site(s)/node(s) involved	Distant	0	Distant	No needle core biopsy/TURP performed	No prostatectomy/autopsy performed	1	0	0	2
16629532	0	76	1	3	2	1	2	4	4	1	1	1	1	1	1	0	1	2	3	2	3	2	1	5	Localized only	Localized	70	Blank(s)	No needle core biopsy/TURP performed	Primary pattern 3, secondary pattern 3	1	0	1	1
16637006	0	76	1	1	2	1	2	4	4	1	1	1	1	1	1	0	1	2	3	2	3	1	1	14	Localized only	Localized	70	Blank(s)	No needle core biopsy/TURP performed	Primary pattern 3, secondary pattern 3	1	1	1	1
16661880	0	76	1	1	1	2	2	4	4	4	3	2	1	1	1	999	2	4	3	2	3	2	2	46	Distant site(s)/node(s) involved	Distant	0	Blank(s)	No needle core biopsy/TURP performed	No prostatectomy/autopsy performed	1	0	0	2
16675516	0	76	1	1	1	2	2	3	4	4	3	2	1	1	1	1	2	4	3	1	3	2	2	41	Distant site(s)/node(s) involved	Distant	0	Blank(s)	No needle core biopsy/TURP performed	No prostatectomy/autopsy performed	1	0	0	2
16679672	0	76	1	1	2	1	2	4	4	1	1	1	1	1	1	0	1	2	3	2	3	2	1	28	Localized only	Localized	70	Blank(s)	No needle core biopsy/TURP performed	Primary pattern 3, secondary pattern 3	1	0	1	1
16681720	0	76	1	2	1	2	2	3	4	4	3	2	1	1	1	0	2	4	3	2	3	1	1	33	Distant site(s)/node(s) involved	Distant	0	Blank(s)	No needle core biopsy/TURP performed	No prostatectomy/autopsy performed	1	1	1	2
16728463	0	76	1	1	2	1	2	4	4	4	3	2	1	1	1	0	2	4	1	2	3	2	2	29	Distant site(s)/node(s) involved	Distant	0	Blank(s)	No needle core biopsy/TURP performed	No prostatectomy/autopsy performed	1	0	0	2
16739273	0	76	1	1	2	1	2	4	4	4	2	1	1	1	1	0	2	4	3	2	3	2	1	4	Regional by both direct extension and lymph node involvement	Regional	0	Blank(s)	No needle core biopsy/TURP performed	No prostatectomy/autopsy performed	1	0	1	2
16741455	0	76	1	2	1	2	2	4	4	2	1	1	1	1	1	0	1	2	3	2	3	2	2	21	Blank(s)	Blank(s)	70	Blank(s)	No needle core biopsy/TURP performed	Primary pattern 3, secondary pattern 4	1	0	0	1
16746874	0	76	1	1	2	1	2	4	4	2	1	1	1	1	1	0	1	2	3	2	3	2	2	19	Blank(s)	Blank(s)	70	Blank(s)	No needle core biopsy/TURP performed	Primary pattern 3, secondary pattern 4	1	0	0	1
16758351	0	76	1	2	1	2	2	3	4	4	3	2	1	2	1	0	3	4	3	2	3	2	2	22	Blank(s)	Blank(s)	0	Blank(s)	No needle core biopsy/TURP performed	No prostatectomy/autopsy performed	1	0	0	2
16768590	0	76	1	1	2	1	2	3	4	4	3	2	1	1	1	999	2	4	3	2	3	2	2	27	Distant site(s)/node(s) involved	Distant	0	Blank(s)	No needle core biopsy/TURP performed	No prostatectomy/autopsy performed	1	0	0	2
16801713	0	76	1	1	1	2	2	4	4	1	1	1	1	1	1	0	1	2	3	2	3	2	2	3	Blank(s)	Blank(s)	70	Blank(s)	No needle core biopsy/TURP performed	Primary pattern 3, secondary pattern 3	1	0	0	1
16805325	0	76	1	1	2	2	2	4	4	2	1	1	1	1	1	0	1	2	3	2	3	2	2	9	Blank(s)	Blank(s)	70	Blank(s)	No needle core biopsy/TURP performed	Primary pattern 3, secondary pattern 4	1	0	0	1
20177418	0	76	1	2	1	2	1	3	4	4	3	2	1	1	1	999	2	4	3	2	3	1	1	4	Distant site(s)/node(s) involved	Distant	0	Distant	No needle core biopsy/TURP performed	No prostatectomy/autopsy performed	1	1	1	2
20220011	0	76	1	1	1	1	1	3	4	4	1	1	1	1	1	999	2	4	3	2	3	2	1	29	Localized only	Localized	0	Localized/regional (Prostate cases)	No needle core biopsy/TURP performed	No prostatectomy/autopsy performed	1	0	1	2
20226465	0	76	1	1	1	2	1	4	4	2	1	1	1	1	1	0	1	2	3	2	3	2	1	13	Localized only	Localized	70	Unstaged	No needle core biopsy/TURP performed	Primary pattern 3, secondary pattern 4	1	0	1	1
20266999	0	76	1	1	1	2	1	4	4	4	3	2	1	1	1	1	2	4	1	2	3	1	1	12	Distant site(s)/node(s) involved	Distant	0	Distant	No needle core biopsy/TURP performed	No prostatectomy/autopsy performed	1	1	1	2
20275897	0	76	1	1	1	1	1	4	4	4	4	#NULL!	3	3	3	999	2	4	3	2	3	1	1	64	Unknown/unstaged/unspecified/DCO	Unknown/unstaged	0	Unstaged	No needle core biopsy/TURP performed	No prostatectomy/autopsy performed	1	1	1	2
20288568	0	76	1	2	1	2	2	4	4	4	3	2	1	1	1	0	2	4	1	2	3	2	2	56	Distant site(s)/node(s) involved	Distant	0	Distant	No needle core biopsy/TURP performed	No prostatectomy/autopsy performed	1	0	0	2
20347544	0	76	1	1	2	1	2	3	4	4	3	2	1	1	1	1	2	4	3	2	3	2	2	15	Blank(s)	Blank(s)	0	Blank(s)	No needle core biopsy/TURP performed	No prostatectomy/autopsy performed	1	0	0	2
20367502	0	76	1	1	1	2	2	4	4	2	1	1	1	1	1	0	1	2	3	2	3	2	2	18	Blank(s)	Blank(s)	70	Blank(s)	No needle core biopsy/TURP performed	Primary pattern 3, secondary pattern 4	1	0	0	1
20370424	0	76	1	1	2	2	2	4	4	1	1	1	1	1	1	0	1	4	3	2	3	2	2	16	Blank(s)	Blank(s)	30	Blank(s)	No needle core biopsy/TURP performed	Primary pattern 3, secondary pattern 3	1	0	0	1
20386940	0	76	1	1	2	1	2	3	4	4	3	2	1	1	1	0	2	4	3	2	3	2	2	6	Blank(s)	Blank(s)	0	Blank(s)	No needle core biopsy/TURP performed	No prostatectomy/autopsy performed	1	0	0	2
22014830	0	76	1	1	1	1	1	4	4	2	1	1	1	1	1	0	1	2	3	2	3	2	1	4	Localized only	Localized	70	Localized/regional (Prostate cases)	No needle core biopsy/TURP performed	Primary pattern 3, secondary pattern 4	1	0	1	1
22065205	0	76	2	2	1	1	1	3	4	4	3	#NULL!	1	1	1	0	2	4	3	2	3	1	1	25	Distant site(s)/node(s) involved	Distant	0	Distant	No needle core biopsy/TURP performed	No prostatectomy/autopsy performed	1	1	1	2
22112721	0	76	2	2	1	1	1	4	4	4	3	2	1	1	1	999	2	4	3	2	3	1	1	8	Distant site(s)/node(s) involved	Distant	0	Distant	No needle core biopsy/TURP performed	No prostatectomy/autopsy performed	1	1	1	2
22133667	0	76	2	2	1	1	2	3	4	4	3	2	1	1	1	1	2	4	3	2	3	1	1	2	Distant site(s)/node(s) involved	Distant	0	Distant	No needle core biopsy/TURP performed	No prostatectomy/autopsy performed	1	1	1	2
22141285	0	76	1	1	1	1	1	4	4	1	1	1	1	1	1	0	1	2	3	2	3	2	1	5	Localized only	Localized	70	Localized/regional (Prostate cases)	No needle core biopsy/TURP performed	Primary pattern 3, secondary pattern 3	1	0	1	1
22154577	0	76	2	1	1	1	1	4	4	4	4	#NULL!	3	3	3	11	2	4	1	2	3	2	2	71	Unknown/unstaged/unspecified/DCO	Unknown/unstaged	0	Unstaged	No needle core biopsy/TURP performed	No prostatectomy/autopsy performed	1	0	0	2
22164580	0	76	2	1	1	1	2	3	4	4	3	2	1	1	1	2	2	4	3	2	3	2	2	51	Distant site(s)/node(s) involved	Distant	0	Distant	No needle core biopsy/TURP performed	No prostatectomy/autopsy performed	1	0	0	2
22176694	0	76	1	1	1	1	2	4	4	1	2	1	1	1	1	0	1	1	3	2	3	2	2	46	Regional by direct extension only	Regional	70	Blank(s)	No needle core biopsy/TURP performed	Primary pattern 3, secondary pattern 3	1	0	0	1
22182441	0	76	2	1	1	1	2	3	4	4	3	2	1	1	1	0	3	4	3	2	3	1	1	5	Distant site(s)/node(s) involved	Distant	0	Distant	No needle core biopsy/TURP performed	No prostatectomy/autopsy performed	1	1	1	2
22185779	0	76	2	1	1	1	2	3	4	4	3	2	1	2	1	2	2	4	3	2	3	2	2	3	Blank(s)	Blank(s)	0	Blank(s)	No needle core biopsy/TURP performed	No prostatectomy/autopsy performed	1	0	0	2
22206995	0	76	2	1	2	1	2	3	4	4	3	2	1	1	1	1	2	4	3	2	3	1	1	12	Distant site(s)/node(s) involved	Distant	0	Blank(s)	No needle core biopsy/TURP performed	No prostatectomy/autopsy performed	1	1	1	2
22241983	0	76	2	1	1	1	2	4	4	1	1	1	1	1	1	0	1	4	3	2	3	2	2	41	Localized only	Localized	30	Blank(s)	No needle core biopsy/TURP performed	Primary pattern 3, secondary pattern 3	1	0	0	1
22261315	0	76	2	2	1	1	2	3	4	4	2	1	1	1	1	2	2	4	3	2	3	2	2	5	Blank(s)	Blank(s)	0	Blank(s)	No needle core biopsy/TURP performed	No prostatectomy/autopsy performed	1	0	0	2
22267278	0	76	2	1	1	1	2	3	4	4	3	2	1	1	1	1	2	4	3	2	3	2	2	16	Blank(s)	Blank(s)	0	Blank(s)	No needle core biopsy/TURP performed	No prostatectomy/autopsy performed	1	0	0	2
22301127	0	76	2	2	1	1	2	3	4	4	4	#NULL!	3	3	3	999	2	4	3	2	3	2	2	17	Blank(s)	Blank(s)	0	Blank(s)	No needle core biopsy/TURP performed	No prostatectomy/autopsy performed	1	0	0	2
1058615	0	75	2	1	2	1	2	4	4	1	1	1	1	1	1	0	1	2	3	2	3	1	1	13	Localized only	Localized	70	Blank(s)	No needle core biopsy/TURP performed	Primary pattern 3, secondary pattern 3	1	1	1	1
1235158	0	75	2	2	2	1	1	3	4	4	3	2	1	1	1	1	2	4	1	1	3	1	1	7	Distant site(s)/node(s) involved	Distant	0	Distant	No needle core biopsy/TURP performed	No prostatectomy/autopsy performed	1	1	1	2
1241429	0	75	3	2	2	1	1	4	4	4	1	1	1	1	1	0	1	4	3	2	3	2	2	91	Localized only	Localized	22	Localized/regional (Prostate cases)	No needle core biopsy/TURP performed	No prostatectomy/autopsy performed	1	0	0	2
1249575	0	75	3	2	2	1	1	3	4	4	3	2	1	1	1	0	2	4	3	2	3	1	1	8	Distant site(s)/node(s) involved	Distant	0	Distant	No needle core biopsy/TURP performed	No prostatectomy/autopsy performed	1	1	1	2
1252525	0	75	1	2	2	1	1	3	4	4	2	1	1	1	1	999	2	4	3	2	3	1	1	36	Regional lymph nodes involved only	Regional	0	Localized/regional (Prostate cases)	No needle core biopsy/TURP performed	No prostatectomy/autopsy performed	1	1	1	2
1344983	0	75	1	2	2	1	1	3	4	4	3	2	1	1	1	1	2	4	3	2	3	1	1	32	Distant site(s)/node(s) involved	Distant	0	Distant	No needle core biopsy/TURP performed	No prostatectomy/autopsy performed	1	1	1	2
1346017	0	75	1	1	2	1	1	3	4	4	3	2	1	2	1	0	2	4	3	1	3	1	1	20	Distant site(s)/node(s) involved	Distant	0	Distant	No needle core biopsy/TURP performed	No prostatectomy/autopsy performed	1	1	1	2
1384932	0	75	1	2	2	1	2	3	4	4	3	1	1	1	1	1	2	4	3	2	3	1	1	7	Distant site(s)/node(s) involved	Distant	0	Distant	No needle core biopsy/TURP performed	No prostatectomy/autopsy performed	1	1	1	2
1386769	0	75	1	2	2	1	2	3	4	4	3	2	1	1	1	0	2	4	1	2	3	1	1	31	Distant site(s)/node(s) involved	Distant	0	Distant	No needle core biopsy/TURP performed	No prostatectomy/autopsy performed	1	1	1	2
1391931	0	75	1	1	2	1	2	4	4	1	1	1	1	1	1	0	1	2	3	2	3	2	2	44	Localized only	Localized	70	Blank(s)	No needle core biopsy/TURP performed	Primary pattern 3, secondary pattern 3	1	0	0	1
1409660	0	75	1	2	2	1	2	4	4	1	1	1	1	1	1	0	1	4	3	2	3	2	2	44	Localized only	Localized	30	Blank(s)	No needle core biopsy/TURP performed	Primary pattern 3, secondary pattern 3	1	0	0	1
1418624	0	75	1	2	2	1	2	4	4	2	1	1	1	1	1	0	1	2	3	2	3	2	2	33	Localized only	Localized	50	Blank(s)	No needle core biopsy/TURP performed	Primary pattern 3, secondary pattern 4	1	0	0	1
1422097	0	75	1	2	2	1	2	3	4	4	3	2	1	1	1	0	2	4	3	2	3	2	2	37	Distant site(s)/node(s) involved	Distant	0	Blank(s)	No needle core biopsy/TURP performed	No prostatectomy/autopsy performed	1	0	0	2
1428720	0	75	1	2	2	1	2	4	4	1	1	1	1	1	1	0	1	2	3	2	3	2	2	30	Localized only	Localized	70	Blank(s)	No needle core biopsy/TURP performed	Primary pattern 3, secondary pattern 3	1	0	0	1
1441399	0	75	1	1	2	1	2	4	4	1	1	1	1	1	1	0	1	2	3	2	3	2	2	27	Localized only	Localized	50	Blank(s)	No needle core biopsy/TURP performed	Primary pattern 3, secondary pattern 3	1	0	0	1
1441602	0	75	1	2	2	1	2	4	4	4	3	2	1	1	1	5	2	4	3	2	3	2	2	35	Distant site(s)/node(s) involved	Distant	0	Blank(s)	No needle core biopsy/TURP performed	No prostatectomy/autopsy performed	1	0	0	2
1457640	0	75	2	1	2	1	2	3	4	4	3	2	1	1	1	0	2	4	3	2	3	1	1	3	Distant site(s)/node(s) involved	Distant	0	Blank(s)	No needle core biopsy/TURP performed	No prostatectomy/autopsy performed	1	1	1	2
1464287	0	75	1	1	2	1	1	4	4	3	4	1	1	1	1	999	1	4	3	2	2	2	2	55	Unknown/unstaged/unspecified/DCO	Unknown/unstaged	80	Unstaged	No needle core biopsy/TURP performed	Primary pattern unknown, secondary pattern unknown	1	0	0	1
1470289	0	75	2	2	2	1	2	3	4	4	3	2	1	1	1	0	2	4	3	1	3	2	1	15	Distant site(s)/node(s) involved	Distant	0	Blank(s)	No needle core biopsy/TURP performed	No prostatectomy/autopsy performed	1	0	1	2
1479961	0	75	3	1	2	1	2	3	4	4	3	2	1	1	1	1	2	4	3	2	3	2	2	35	Distant site(s)/node(s) involved	Distant	0	Blank(s)	No needle core biopsy/TURP performed	No prostatectomy/autopsy performed	1	0	0	2
1506220	0	75	2	3	2	1	2	3	4	4	3	2	1	1	1	2	2	4	3	2	3	2	2	19	Blank(s)	Blank(s)	0	Blank(s)	No needle core biopsy/TURP performed	No prostatectomy/autopsy performed	1	0	0	2
1511785	0	75	1	1	2	1	2	4	4	4	4	1	1	1	1	0	1	4	3	2	3	2	2	6	Blank(s)	Blank(s)	15	Blank(s)	No needle core biopsy/TURP performed	No prostatectomy/autopsy performed	1	0	0	2
1512171	0	75	3	1	2	1	2	3	4	4	3	2	1	1	1	0	2	4	1	2	3	2	2	11	Blank(s)	Blank(s)	0	Blank(s)	No needle core biopsy/TURP performed	No prostatectomy/autopsy performed	1	0	0	2
1516864	0	75	1	2	2	1	2	3	4	4	3	2	1	1	1	1	2	4	3	2	3	2	2	18	Blank(s)	Blank(s)	0	Blank(s)	No needle core biopsy/TURP performed	No prostatectomy/autopsy performed	1	0	0	2
1516940	0	75	3	1	2	1	2	4	4	4	1	1	1	1	1	0	1	4	3	2	3	2	1	14	Blank(s)	Blank(s)	22	Blank(s)	No needle core biopsy/TURP performed	No prostatectomy/autopsy performed	1	0	1	2
1537029	0	75	1	1	2	1	2	3	4	4	3	2	1	1	1	0	2	4	3	2	3	2	2	23	Blank(s)	Blank(s)	0	Blank(s)	No needle core biopsy/TURP performed	No prostatectomy/autopsy performed	1	0	0	2
1543650	0	75	3	1	2	1	2	3	4	4	3	2	1	1	1	0	2	4	1	1	3	2	2	15	Blank(s)	Blank(s)	0	Blank(s)	No needle core biopsy/TURP performed	No prostatectomy/autopsy performed	1	0	0	2
5326070	0	75	1	1	2	1	1	4	4	2	1	1	1	1	1	0	1	2	3	2	3	2	2	71	Localized only	Localized	50	Localized/regional (Prostate cases)	No needle core biopsy/TURP performed	Primary pattern 3, secondary pattern 4	1	0	0	1
5572925	0	75	1	1	1	2	1	3	4	4	3	2	1	1	1	0	2	4	3	2	3	1	1	35	Distant site(s)/node(s) involved	Distant	0	Distant	No needle core biopsy/TURP performed	No prostatectomy/autopsy performed	1	1	1	2
5581081	0	75	1	1	1	2	1	4	4	2	4	1	1	1	1	0	1	2	3	2	3	2	1	3	Unknown/unstaged/unspecified/DCO	Unknown/unstaged	70	Unstaged	No needle core biopsy/TURP performed	Primary pattern unknown, secondary pattern unknown	1	0	1	1
5601831	0	75	1	2	2	1	1	3	4	4	3	2	1	1	1	2	2	4	3	2	3	1	1	27	Distant site(s)/node(s) involved	Distant	0	Distant	No needle core biopsy/TURP performed	No prostatectomy/autopsy performed	1	1	1	2
5647057	0	75	1	1	2	1	1	4	4	2	1	1	1	1	1	0	1	2	3	2	3	2	2	95	Localized only	Localized	70	Localized/regional (Prostate cases)	No needle core biopsy/TURP performed	Primary pattern 3, secondary pattern 4	1	0	0	1
5652559	0	75	1	2	2	1	1	4	4	2	2	1	1	1	1	0	1	2	3	2	3	2	1	22	Regional by direct extension only	Regional	50	Localized/regional (Prostate cases)	No needle core biopsy/TURP performed	Primary pattern 3, secondary pattern 4	1	0	1	1
5659460	0	75	2	1	2	1	1	4	4	2	1	1	1	1	1	0	1	2	3	2	3	2	2	92	Localized only	Localized	50	Localized/regional (Prostate cases)	No needle core biopsy/TURP performed	Primary pattern 3, secondary pattern 4	1	0	0	1
5678208	0	75	1	1	2	1	1	4	4	2	2	1	1	1	1	0	1	2	3	2	3	2	2	87	Regional by direct extension only	Regional	70	Localized/regional (Prostate cases)	No needle core biopsy/TURP performed	Primary pattern 3, secondary pattern 4	1	0	0	1
5697088	0	75	1	2	2	1	1	3	4	4	3	2	1	1	1	0	2	4	1	2	3	1	1	3	Distant site(s)/node(s) involved	Distant	0	Distant	No needle core biopsy/TURP performed	No prostatectomy/autopsy performed	1	1	1	2
5717335	0	75	1	1	2	2	2	4	4	2	1	1	1	1	1	0	1	2	3	2	3	2	2	47	Localized only	Localized	70	Blank(s)	No needle core biopsy/TURP performed	Primary pattern 4, secondary pattern 3	1	0	0	1
5727099	0	75	1	2	2	2	2	4	4	1	1	1	1	1	1	0	1	2	3	2	3	2	2	55	Localized only	Localized	70	Unstaged	No needle core biopsy/TURP performed	Primary pattern 3, secondary pattern 3	1	0	0	1
[truncated: 2,678 more rows]
